# Supplementary material for: Inverse associations of the lifestyle critical 9 with cardiorenal syndrome: the mediating role of the dietary inflammatory index
Source: Front Nutr. 2025 Mar 13;12:1519612. doi: 10.3389/fnut.2025.1519612 (PMC11948285; doi:10.3389/fnut.2025.1519612)
Supplement: Supplementary file 2 [file Data_Sheet_1.xlsx]

## Sheet: data
	seqn	sdmvpsu	sdmvstra	WTMEC2YR	wt_Diet_Day1	wt_Diet_Two.Day	Age	Year	Gender_new	Race_new	Marital_new	EDUcation_new	PIR_new	Smoke	Drink_new	Hypertension	DM	Hyperlipidemia	LC9	LC9_10	dii	CRS	Pregnant
1	31127	2	44	6571.4	4718.87	5906.47	0	2005-2006	Male	Non-Hispanic White	NA	NA	poor	NA	NA	NA	NA	NA	NA	NA	3.24296	NA	NA
2	31128	1	52	8987.04	3933.79	4250.89	11	2005-2006	Female	Non-Hispanic Black	NA	NA	poor	NA	NA	No	No	no	NA	NA	3.41242	NA	no
3	31129	1	51	5586.72	26719.8	26719.8	15	2005-2006	Male	Non-Hispanic Black	No	NA	Not Poor	NA	NA	No	No	no	NA	NA	1.43478	No	NA
4	31130	2	46	34031	NA	NA	85	2005-2006	Female	Non-Hispanic White	No	High School or above	Not Poor	Never	NA	No	No	no	NA	NA	NA	No	NA
5	31131	1	48	26770.6	13595.9	14822.5	44	2005-2006	Female	Non-Hispanic Black	Yes	High School or above	Not Poor	Never	former	Yes	No	yes	72.2222	7.22222	3.95376	No	no
6	31132	2	52	35315.5	40484.1	45660.6	70	2005-2006	Male	Non-Hispanic White	Yes	High School or above	Not Poor	Never	mild	Yes	Yes	yes	81.6667	8.16667	-2.93522	No	NA
7	31133	1	51	5920.62	3823.24	5530.88	16	2005-2006	Female	Non-Hispanic Black	No	NA	Not Poor	NA	NA	No	No	no	NA	NA	3.29667	No	no
8	31134	2	48	44231.2	35629.2	38210.9	73	2005-2006	Male	Non-Hispanic White	Yes	High School or above	NA	Never	mild	Yes	No	yes	67.7778	6.77778	1.99693	No	NA
9	31135	2	52	16143.8	15339.3	16332.9	0	2005-2006	Male	Other	NA	NA	Not Poor	NA	NA	NA	NA	NA	NA	NA	0.024813	NA	NA
10	31136	2	51	0	NA	NA	41	2005-2006	Female	Non-Hispanic Black	No	High School or above	Not Poor	Never	NA	No	No	NA	NA	NA	NA	No	NA
11	31137	2	51	5576.19	9354.75	9703.53	14	2005-2006	Female	Non-Hispanic Black	No	NA	poor	NA	NA	No	No	yes	NA	NA	2.02679	NA	no
12	31138	2	57	9174.27	16833.2	19451.7	3	2005-2006	Male	Mexican American	NA	NA	Not Poor	NA	NA	NA	No	NA	NA	NA	2.73488	NA	NA
13	31139	1	44	5963.15	2923.87	3177.22	18	2005-2006	Female	Other	No	NA	Not Poor	NA	NA	Yes	No	no	NA	NA	2.09295	NA	no
14	31140	1	50	50545.3	32621.2	41526.7	11	2005-2006	Female	Non-Hispanic White	NA	NA	Not Poor	NA	NA	No	No	no	NA	NA	2.21322	NA	no
15	31141	2	48	6410.89	3257.75	3570.6	16	2005-2006	Male	Mexican American	No	NA	Not Poor	NA	NA	No	No	no	NA	NA	-0.434788	NA	NA
16	31142	2	54	8589.83	4467.04	4764.92	7	2005-2006	Male	Mexican American	NA	NA	poor	NA	NA	NA	No	no	NA	NA	1.70798	NA	NA
17	31143	1	44	31197.6	64261.3	68959.9	19	2005-2006	Male	Non-Hispanic White	No	NA	Not Poor	NA	NA	No	No	no	NA	NA	0.722065	No	NA
18	31144	1	45	49416.8	29975.3	32746.3	21	2005-2006	Male	Other	No	High School or above	poor	Never	mild	No	No	yes	67.7778	6.77778	2.89106	No	NA
19	31145	1	44	33319.7	27207.9	34635.6	10	2005-2006	Female	Non-Hispanic White	NA	NA	Not Poor	NA	NA	No	No	yes	NA	NA	-0.874516	NA	no
20	31146	1	44	37107.7	NA	NA	8	2005-2006	Female	Non-Hispanic White	NA	NA	Not Poor	NA	NA	No	No	yes	NA	NA	NA	NA	no
21	31147	1	44	9758.67	6479.99	7002.34	7	2005-2006	Female	Non-Hispanic Black	NA	NA	poor	NA	NA	NA	No	no	NA	NA	2.97178	NA	NA
22	31148	1	50	25791.7	53126.1	64839.9	16	2005-2006	Female	Non-Hispanic White	No	NA	poor	NA	NA	No	No	no	NA	NA	3.90905	No	no
23	31149	2	52	25998.3	29693.1	NA	85	2005-2006	Female	Non-Hispanic White	No	Below high school	poor	Never	never	Yes	No	yes	NA	NA	3.22034	No	NA
24	31150	2	44	15572.4	29900.5	33723.7	79	2005-2006	Male	Non-Hispanic White	No	High School or above	poor	Former	moderate	No	No	no	86.1111	8.61111	-1.06872	No	NA
25	31151	2	53	32058.7	16281.5	17750.4	59	2005-2006	Female	Non-Hispanic Black	Yes	High School or above	Not Poor	Former	former	Yes	Yes	yes	57.2222	5.72222	3.90155	Yes	no
26	31152	1	57	22237	11459.2	13525	27	2005-2006	Female	Mexican American	Yes	High School or above	Not Poor	Never	never	No	NA	yes	NA	NA	2.03639	No	yes
27	31153	2	54	42554.6	103127	109303	44	2005-2006	Female	Other	No	High School or above	poor	Former	former	Yes	No	yes	75	7.5	-3.16265	No	no
28	31154	1	45	9489.68	4819.49	5254.29	62	2005-2006	Male	Non-Hispanic Black	Yes	High School or above	Not Poor	Current	moderate	Yes	No	no	40	4	2.36939	No	NA
29	31155	2	48	77639.5	67007	73201.3	38	2005-2006	Male	Other	Yes	High School or above	Not Poor	Never	never	No	No	yes	72.7778	7.27778	-0.210536	No	NA
30	31156	2	51	22386.3	19492.8	21251.3	43	2005-2006	Female	Non-Hispanic Black	No	High School or above	poor	Never	NA	Yes	No	no	NA	NA	0.97063	No	no
31	31157	1	55	8080.47	4202.16	NA	11	2005-2006	Female	Mexican American	NA	NA	poor	NA	NA	No	No	no	NA	NA	1.74228	NA	no
32	31158	2	50	43600.3	83716.6	90533.8	71	2005-2006	Male	Non-Hispanic White	Yes	High School or above	Not Poor	Current	moderate	Yes	No	no	66.6667	6.66667	-0.443874	No	NA
33	31159	1	44	9178.42	4017.56	4341.41	9	2005-2006	Male	Non-Hispanic Black	NA	NA	poor	NA	NA	No	No	no	NA	NA	0.207786	NA	NA
34	31160	1	46	104038	89790.6	98091.1	39	2005-2006	Female	Non-Hispanic White	Yes	Below high school	Not Poor	Never	mild	No	No	yes	81.1111	8.11111	0.59594	No	no
35	31161	1	49	43684.8	28290.9	36014.2	10	2005-2006	Female	Non-Hispanic White	NA	NA	Not Poor	NA	NA	No	No	no	NA	NA	1.12734	NA	no
36	31162	2	47	66398.9	53485.8	57361.4	71	2005-2006	Female	Non-Hispanic White	Yes	High School or above	Not Poor	Never	former	Yes	Yes	yes	73.3333	7.33333	2.82426	No	NA
37	31163	1	56	6425.6	3170.97	3602.59	17	2005-2006	Male	Non-Hispanic Black	No	NA	Not Poor	NA	NA	No	No	yes	NA	NA	2.27191	NA	NA
38	31164	1	53	91399.2	151697	160781	54	2005-2006	Male	Non-Hispanic White	Yes	High School or above	Not Poor	Never	mild	Yes	No	yes	64.4444	6.44444	1.15144	No	NA
39	31165	1	54	6253.43	3554.54	3825.26	1	2005-2006	Male	Mexican American	NA	NA	Not Poor	NA	NA	NA	No	NA	NA	NA	3.29168	NA	NA
40	31166	1	55	30749	23662.8	24054.6	15	2005-2006	Male	Non-Hispanic White	No	NA	poor	NA	NA	No	No	yes	NA	NA	0.803669	No	NA
41	31167	1	44	62579.3	37959.5	41468.5	37	2005-2006	Male	Non-Hispanic White	Yes	High School or above	Not Poor	Current	mild	Yes	No	yes	52.7778	5.27778	-0.628618	No	NA
42	31168	2	46	18037.1	30673	33954.5	0	2005-2006	Male	Non-Hispanic White	NA	NA	NA	NA	NA	NA	NA	NA	NA	NA	1.51427	NA	NA
43	31169	1	49	8532.39	6643.84	7707.4	3	2005-2006	Female	Non-Hispanic Black	NA	NA	Not Poor	NA	NA	NA	No	NA	NA	NA	1.69631	NA	NA
44	31170	2	46	35520	58206.9	62361.2	14	2005-2006	Male	Other	No	NA	Not Poor	NA	NA	No	No	yes	NA	NA	0.107804	No	NA
45	31171	1	51	4951.23	3973.32	4079.35	12	2005-2006	Female	Non-Hispanic Black	NA	NA	Not Poor	NA	NA	No	No	yes	NA	NA	3.46856	No	no
46	31172	2	51	5834.94	10028.7	11601.5	20	2005-2006	Female	Non-Hispanic White	No	Below high school	poor	Former	NA	Yes	NA	yes	NA	NA	3.21585	No	yes
47	31173	2	49	9267.69	8484.03	9049.77	6	2005-2006	Male	Mexican American	NA	NA	poor	NA	NA	NA	No	no	NA	NA	3.01045	NA	NA
48	31174	2	57	8983.36	8223.75	8772.13	6	2005-2006	Female	Mexican American	NA	NA	poor	NA	NA	NA	No	no	NA	NA	0.443992	NA	NA
49	31175	2	45	7580.58	4341.58	NA	75	2005-2006	Male	Non-Hispanic Black	Yes	Below high school	Not Poor	Former	NA	Yes	No	yes	NA	NA	3.8526	No	NA
50	31176	1	50	17392.3	12489.3	13298.3	3	2005-2006	Female	Non-Hispanic White	NA	NA	poor	NA	NA	NA	No	NA	NA	NA	3.62906	NA	NA
51	31177	2	49	8766.66	4326.26	NA	18	2005-2006	Female	Non-Hispanic Black	No	NA	poor	NA	NA	No	No	no	NA	NA	0.461112	NA	no
52	31178	1	57	6457.63	6863.56	7113.44	14	2005-2006	Female	Mexican American	No	NA	Not Poor	NA	NA	No	No	yes	NA	NA	0.937316	NA	no
53	31179	1	54	44953.7	27642.9	29893.9	71	2005-2006	Male	Non-Hispanic White	No	High School or above	poor	Former	former	Yes	No	yes	65	6.5	0.202984	No	NA
54	31180	1	48	24845.7	13541.5	14767.3	12	2005-2006	Female	Non-Hispanic White	NA	NA	Not Poor	NA	NA	No	No	no	NA	NA	1.16317	NA	no
55	31181	2	45	4621.42	2984.28	NA	16	2005-2006	Male	Non-Hispanic Black	No	NA	Not Poor	NA	NA	No	No	no	NA	NA	-3.05255	No	NA
56	31182	1	57	6174.16	3509.48	3776.77	2	2005-2006	Female	Mexican American	NA	NA	poor	NA	NA	NA	No	NA	NA	NA	2.47129	NA	NA
57	31183	1	47	97983.1	54649.3	59701.2	33	2005-2006	Female	Non-Hispanic White	Yes	High School or above	Not Poor	Never	mild	No	No	yes	82.2222	8.22222	0.159154	No	no
58	31184	1	50	7958.9	5715.23	6085.42	0	2005-2006	Male	Non-Hispanic White	NA	NA	poor	NA	NA	NA	NA	NA	NA	NA	3.8093	NA	NA
59	31185	1	46	12261.1	12769	NA	1	2005-2006	Male	Non-Hispanic White	NA	NA	poor	NA	NA	NA	No	NA	NA	NA	2.85345	NA	NA
60	31186	1	54	20767.7	8908.52	9310.54	46	2005-2006	Female	Mexican American	No	Below high school	Not Poor	Current	mild	No	Yes	no	55.5556	5.55556	-0.08722	No	no
61	31187	2	54	70222.5	39166.1	42786.7	22	2005-2006	Female	Non-Hispanic White	Yes	High School or above	Not Poor	Never	never	No	No	no	86.1111	8.61111	2.03492	No	no
62	31188	2	45	0	NA	NA	5	2005-2006	Female	Non-Hispanic Black	NA	NA	poor	NA	NA	NA	No	NA	NA	NA	NA	NA	NA
63	31189	1	56	13980.3	NA	NA	9	2005-2006	Female	Other	NA	NA	Not Poor	NA	NA	No	No	no	NA	NA	NA	NA	no
64	31190	2	44	41181.8	47034.4	53048.5	72	2005-2006	Male	Non-Hispanic White	Yes	High School or above	NA	Never	mild	Yes	No	yes	75	7.5	0.462207	No	NA
65	31191	1	56	22974.4	NA	NA	22	2005-2006	Female	Mexican American	No	Below high school	poor	Never	heavy	No	NA	yes	NA	NA	NA	No	yes
66	31192	1	44	54376.3	39755.5	41541.4	60	2005-2006	Female	Non-Hispanic White	No	High School or above	Not Poor	Former	mild	Yes	Yes	yes	NA	NA	3.71644	No	NA
67	31193	1	49	38606.2	28225.7	NA	51	2005-2006	Male	Non-Hispanic White	No	Below high school	poor	Current	former	Yes	No	yes	NA	NA	3.81211	No	NA
68	31194	2	53	20669.5	9864.27	10309.4	47	2005-2006	Female	Mexican American	No	Below high school	poor	Never	heavy	Yes	Yes	yes	52.7778	5.27778	-1.32352	No	no
69	31195	2	48	44231.2	50704.6	54833.6	73	2005-2006	Male	Non-Hispanic White	Yes	High School or above	Not Poor	Former	mild	Yes	No	yes	81.6667	8.16667	1.25582	No	NA
70	31196	1	51	6369.55	5111.5	5247.91	12	2005-2006	Female	Non-Hispanic Black	NA	NA	Not Poor	NA	NA	No	No	yes	NA	NA	1.27656	No	no
71	31197	1	48	4922.08	3059.78	3292.82	0	2005-2006	Male	Mexican American	NA	NA	poor	NA	NA	NA	NA	NA	NA	NA	NA	NA	NA
72	31198	2	50	15472.5	16113.3	18431	0	2005-2006	Male	Non-Hispanic White	NA	NA	Not Poor	NA	NA	NA	NA	NA	NA	NA	2.81446	NA	NA
73	31199	1	46	78914.8	44014.1	48082.9	25	2005-2006	Female	Non-Hispanic White	Yes	High School or above	poor	Never	heavy	No	No	no	91.1111	9.11111	-4.21851	No	no
74	31200	1	55	33057.6	23738.4	29712.7	1	2005-2006	Female	Non-Hispanic White	NA	NA	Not Poor	NA	NA	NA	No	NA	NA	NA	1.92132	NA	NA
75	31201	2	52	5707.44	12435.3	13835.3	17	2005-2006	Male	Non-Hispanic Black	No	NA	poor	NA	NA	No	No	no	NA	NA	3.91524	No	NA
76	31202	2	46	29902.5	28412.4	35563	1	2005-2006	Male	Non-Hispanic White	NA	NA	Not Poor	NA	NA	NA	No	NA	NA	NA	1.78089	NA	NA
77	31203	2	57	2050.64	2919.61	3445.95	33	2005-2006	Female	Mexican American	Yes	Below high school	poor	Never	never	No	NA	yes	NA	NA	-2.09977	No	yes
78	31204	2	45	17792.6	9697.36	10575.2	15	2005-2006	Female	Non-Hispanic White	No	NA	poor	NA	NA	No	No	yes	NA	NA	2.85443	No	no
79	31205	1	57	24649.4	10573.6	11050.8	43	2005-2006	Female	Mexican American	Yes	High School or above	Not Poor	Never	former	No	No	yes	70.5556	7.05556	0.673211	No	no
80	31206	2	54	36554.9	93119.3	113651	17	2005-2006	Female	Other	No	NA	poor	NA	NA	No	No	no	NA	NA	2.36921	No	no
81	31207	1	49	32480.8	21794	23318.7	20	2005-2006	Female	Non-Hispanic Black	No	High School or above	poor	Never	never	No	No	no	80	8	3.90038	No	no
82	31208	1	55	93324.4	154893	164167	47	2005-2006	Female	Non-Hispanic White	Yes	High School or above	Not Poor	Never	mild	Yes	No	yes	80.5556	8.05556	3.42429	No	no
83	31209	2	47	6250.54	3552.9	3823.49	2	2005-2006	Female	Mexican American	NA	NA	poor	NA	NA	NA	No	NA	NA	NA	2.94438	NA	NA
84	31210	1	57	51458.9	88443.7	NA	33	2005-2006	Male	Non-Hispanic White	No	High School or above	poor	Current	mild	Yes	No	yes	NA	NA	2.12869	No	NA
85	31211	2	47	44087.8	27912.4	32524	17	2005-2006	Female	Non-Hispanic White	No	NA	Not Poor	NA	NA	No	No	no	NA	NA	3.53142	NA	no
86	31212	2	57	25293.4	35544.7	NA	23	2005-2006	Female	Non-Hispanic Black	No	Below high school	poor	Never	never	No	NA	no	NA	NA	0.984943	No	yes
87	31213	1	52	28267.8	14356.3	15651.5	53	2005-2006	Female	Non-Hispanic Black	No	Below high school	poor	Never	never	Yes	No	yes	74.4444	7.44444	2.01054	Yes	no
88	31214	1	48	87765.1	64166.7	67049.2	46	2005-2006	Female	Non-Hispanic White	Yes	High School or above	poor	Former	mild	No	No	yes	38.8889	3.88889	3.65005	No	no
89	31215	2	49	4918.74	5227.94	5418.27	12	2005-2006	Female	Mexican American	NA	NA	Not Poor	NA	NA	No	No	no	NA	NA	1.93155	NA	no
90	31216	1	49	7669.78	6771.64	7749.55	0	2005-2006	Male	Non-Hispanic Black	NA	NA	Not Poor	NA	NA	NA	NA	NA	NA	NA	3.43969	NA	NA
91	31217	1	44	5241.14	9587.89	11868.3	1	2005-2006	Female	Non-Hispanic Black	NA	NA	poor	NA	NA	NA	No	NA	NA	NA	3.42935	NA	NA
92	31218	2	58	8504.52	5374.32	5517.75	14	2005-2006	Female	Non-Hispanic Black	No	NA	Not Poor	NA	NA	No	No	yes	NA	NA	3.5594	No	no
93	31219	2	50	10420.3	4561.17	5528.71	9	2005-2006	Male	Non-Hispanic Black	NA	NA	Not Poor	NA	NA	No	No	no	NA	NA	3.14579	NA	NA
94	31220	1	50	95934.5	114233	120654	50	2005-2006	Male	Non-Hispanic White	Yes	High School or above	Not Poor	Never	mild	No	No	no	70	7	-0.115501	No	NA
95	31221	2	49	93147.4	71639.3	74857.5	54	2005-2006	Female	Non-Hispanic White	Yes	High School or above	Not Poor	Never	former	No	No	yes	75	7.5	1.0721	No	no
96	31222	2	45	5132.45	5245.77	5645.29	4	2005-2006	Male	Mexican American	NA	NA	poor	NA	NA	NA	No	NA	NA	NA	2.61353	NA	NA
97	31223	2	58	4476.16	2136.19	2232.6	61	2005-2006	Male	Mexican American	Yes	Below high school	Not Poor	Never	mild	Yes	No	yes	71.1111	7.11111	1.99654	No	NA
98	31224	2	55	70792.4	117912	NA	9	2005-2006	Male	Other	NA	NA	Not Poor	NA	NA	No	No	no	NA	NA	2.62476	NA	NA
99	31225	1	57	52044.6	85286.1	NA	14	2005-2006	Female	Non-Hispanic White	No	NA	Not Poor	NA	NA	No	No	no	NA	NA	2.46643	No	no
100	31226	1	52	42074.3	84109.7	NA	17	2005-2006	Female	Other	Yes	NA	NA	NA	NA	No	No	no	NA	NA	3.49132	NA	no
101	31227	2	48	68158.1	52420.1	54774.9	64	2005-2006	Male	Non-Hispanic White	Yes	High School or above	Not Poor	Never	mild	Yes	No	yes	83.3333	8.33333	-0.482613	No	NA
102	31228	1	54	29218	15056.6	18037.5	34	2005-2006	Male	Mexican American	Yes	Below high school	Not Poor	Former	mild	No	No	no	63.3333	6.33333	2.71009	No	NA
103	31229	2	53	9345.67	14989.7	17321.5	4	2005-2006	Male	Mexican American	NA	NA	NA	NA	NA	NA	No	NA	NA	NA	2.9278	NA	NA
104	31230	2	56	6353.93	3304.29	3524.63	10	2005-2006	Female	Mexican American	NA	NA	poor	NA	NA	No	No	yes	NA	NA	1.07944	NA	no
105	31231	2	57	9099.98	15640.4	18093.3	30	2005-2006	Female	Non-Hispanic White	Yes	High School or above	Not Poor	Never	moderate	No	NA	yes	NA	NA	-1.92462	No	yes
106	31232	1	47	30436.2	52806.1	57780.5	56	2005-2006	Female	Non-Hispanic Black	No	High School or above	poor	Never	never	Yes	No	yes	65.5556	6.55556	2.92745	No	no
107	31233	2	47	28238.7	32251.9	36375.8	83	2005-2006	Male	Non-Hispanic White	Yes	Below high school	Not Poor	Former	mild	No	Yes	yes	41.6667	4.16667	2.03939	NA	NA
108	31234	1	48	7175.12	13125.8	17412.2	0	2005-2006	Female	Non-Hispanic Black	NA	NA	poor	NA	NA	NA	NA	NA	NA	NA	3.44484	NA	NA
109	31235	2	49	5539.89	5500.85	6249.6	19	2005-2006	Male	Non-Hispanic Black	No	NA	poor	NA	NA	No	No	no	NA	NA	0.1003	No	NA
110	31236	1	57	10846.5	5640.6	6016.73	5	2005-2006	Female	Mexican American	NA	NA	Not Poor	NA	NA	NA	No	NA	NA	NA	2.89025	NA	NA
111	31237	2	52	33709.4	18372.4	18676.6	12	2005-2006	Male	Other	NA	NA	Not Poor	NA	NA	No	No	yes	NA	NA	4.03974	No	NA
112	31238	1	51	9786.28	19594.7	22340	9	2005-2006	Female	Non-Hispanic Black	NA	NA	poor	NA	NA	No	No	yes	NA	NA	1.68819	NA	no
113	31239	1	45	33481.1	16416.6	17839.1	18	2005-2006	Male	Non-Hispanic White	No	NA	Not Poor	NA	NA	No	No	no	NA	NA	1.6711	No	NA
114	31240	2	48	8986.89	15446	17868.4	34	2005-2006	Female	Non-Hispanic White	Yes	High School or above	Not Poor	Never	moderate	No	NA	yes	NA	NA	2.06917	No	yes
115	31241	1	51	27902	17109	17877.6	40	2005-2006	Male	Other	Yes	Below high school	Not Poor	Former	former	No	No	yes	50.5556	5.05556	2.30866	No	NA
116	31242	2	52	69682.3	42728	44647.4	58	2005-2006	Male	Non-Hispanic White	Yes	High School or above	Not Poor	Never	mild	No	No	yes	83.8889	8.38889	0.279257	No	NA
117	31243	2	52	0	NA	NA	80	2005-2006	Male	Non-Hispanic White	Yes	High School or above	Not Poor	Never	NA	Yes	No	NA	NA	NA	NA	NA	NA
118	31244	2	48	90841.3	153936	164283	23	2005-2006	Male	Non-Hispanic White	Yes	High School or above	Not Poor	Former	mild	No	No	no	85	8.5	-1.89946	No	NA
119	31245	2	58	4248.16	8862.02	10982.8	18	2005-2006	Female	Mexican American	No	NA	Not Poor	NA	NA	No	No	no	NA	NA	1.73001	No	no
120	31246	1	46	40839.1	25855.7	28096.1	17	2005-2006	Male	Non-Hispanic White	No	NA	Not Poor	NA	NA	No	No	no	NA	NA	0.422461	No	NA
121	31247	2	51	8055.43	16129.1	16129.1	7	2005-2006	Male	Non-Hispanic Black	NA	NA	poor	NA	NA	NA	No	no	NA	NA	1.91614	NA	NA
122	31248	2	51	19762	8521.71	NA	21	2005-2006	Male	Mexican American	Yes	Below high school	poor	Never	heavy	No	No	yes	NA	NA	2.7593	No	NA
123	31249	2	57	4060.42	2184.99	2394.81	18	2005-2006	Female	Mexican American	Yes	NA	poor	NA	NA	No	No	no	NA	NA	3.46566	No	no
124	31250	1	50	12181.3	25296	28840	10	2005-2006	Female	Non-Hispanic Black	NA	NA	poor	NA	NA	No	No	no	NA	NA	3.00853	NA	no
125	31251	1	52	9008.3	7953.41	9101.99	3	2005-2006	Female	Non-Hispanic Black	NA	NA	poor	NA	NA	NA	No	NA	NA	NA	3.56102	NA	NA
126	31252	1	52	24787.8	38288.8	49134.5	35	2005-2006	Male	Non-Hispanic Black	Yes	High School or above	Not Poor	Never	mild	No	No	yes	82.2222	8.22222	0.74544	No	NA
127	31253	1	46	0	NA	NA	26	2005-2006	Male	Non-Hispanic White	No	High School or above	poor	Current	NA	No	No	NA	NA	NA	NA	No	NA
128	31254	1	57	34952.7	59831.7	76114	30	2005-2006	Male	Mexican American	Yes	Below high school	poor	Never	former	No	No	no	72.7778	7.27778	0.642499	No	NA
129	31255	1	56	3001.41	1294.26	1527.59	34	2005-2006	Female	Mexican American	Yes	Below high school	Not Poor	Never	never	No	NA	yes	NA	NA	0.898081	No	yes
130	31256	1	56	9271.45	5270.03	5671.4	3	2005-2006	Male	Mexican American	NA	NA	Not Poor	NA	NA	NA	No	NA	NA	NA	2.93938	NA	NA
131	31257	2	50	17169.6	13830.5	14832.6	70	2005-2006	Male	Non-Hispanic White	Yes	High School or above	poor	Never	former	No	Yes	yes	65.5556	6.55556	2.46134	No	NA
132	31258	2	49	49826.8	89849.9	95888.9	20	2005-2006	Male	Other	No	Below high school	Not Poor	Never	never	No	No	no	91.6667	9.16667	0.0514047	No	NA
133	31259	1	55	6794.79	9548.67	12253.4	35	2005-2006	Female	Non-Hispanic Black	No	High School or above	Not Poor	Never	never	No	NA	yes	NA	NA	1.73755	No	yes
134	31260	2	46	18530.8	15131.7	NA	5	2005-2006	Female	Non-Hispanic White	NA	NA	poor	NA	NA	NA	No	NA	NA	NA	3.27054	NA	NA
135	31261	1	46	29138.4	25372.1	27661.1	49	2005-2006	Female	Non-Hispanic Black	Yes	High School or above	Not Poor	Never	mild	No	No	yes	80	8	0.825914	No	no
136	31262	2	55	26377	11314.7	11825.3	52	2005-2006	Male	Mexican American	Yes	Below high school	Not Poor	Former	heavy	No	No	yes	61.6667	6.16667	3.40155	No	NA
137	31263	2	49	19353.6	15143.9	16061	78	2005-2006	Female	Non-Hispanic Black	Yes	Below high school	Not Poor	Former	former	Yes	Yes	yes	NA	NA	3.16849	No	NA
138	31264	1	46	25539.7	21245.7	23086.6	17	2005-2006	Male	Other	No	NA	Not Poor	NA	NA	No	No	no	NA	NA	1.1548	No	NA
139	31265	1	44	5508.69	NA	NA	19	2005-2006	Male	Non-Hispanic Black	No	NA	poor	NA	NA	No	No	no	NA	NA	NA	NA	NA
140	31266	2	50	66881.4	41010.5	42852.8	62	2005-2006	Male	Non-Hispanic White	No	High School or above	Not Poor	Former	mild	Yes	No	no	63.3333	6.33333	1.16368	No	NA
141	31267	2	47	44523.4	24266.2	24668	14	2005-2006	Female	Non-Hispanic White	No	NA	Not Poor	NA	NA	No	No	yes	NA	NA	3.44909	No	no
142	31268	2	49	40810.3	67733.7	71789.4	40	2005-2006	Female	Non-Hispanic White	Yes	High School or above	poor	Current	former	No	No	no	61.1111	6.11111	1.3631	No	no
143	31269	2	53	6986.24	3725.33	4325.55	15	2005-2006	Female	Mexican American	No	NA	Not Poor	NA	NA	No	NA	no	NA	NA	2.92041	No	yes
144	31270	1	58	12512.3	10217.2	13006.4	8	2005-2006	Female	Other	NA	NA	poor	NA	NA	No	No	yes	NA	NA	2.79947	NA	no
145	31271	2	45	20854.9	NA	NA	14	2005-2006	Male	Other	No	NA	Not Poor	NA	NA	No	No	yes	NA	NA	NA	No	NA
146	31272	2	49	11419.7	35668.8	35668.8	11	2005-2006	Male	Non-Hispanic Black	NA	NA	poor	NA	NA	No	No	no	NA	NA	2.08421	NA	NA
147	31273	1	48	61025.7	37419.9	39100.9	62	2005-2006	Male	Non-Hispanic White	Yes	Below high school	Not Poor	Never	heavy	Yes	No	yes	69.4444	6.94444	1.85911	No	NA
148	31274	1	53	91704.5	152204	NA	56	2005-2006	Male	Non-Hispanic White	No	High School or above	Not Poor	Current	mild	Yes	No	yes	NA	NA	4.06513	No	NA
149	31275	2	48	6921.37	2823.46	2898.81	13	2005-2006	Female	Non-Hispanic Black	NA	NA	Not Poor	NA	NA	No	No	yes	NA	NA	1.64226	No	no
150	31276	1	49	24787.8	22869.9	24469.9	36	2005-2006	Male	Non-Hispanic Black	Yes	High School or above	Not Poor	Never	moderate	Yes	No	yes	76.6667	7.66667	-1.60167	No	NA
151	31277	2	47	77927.6	56974.3	63618.8	61	2005-2006	Female	Non-Hispanic White	Yes	High School or above	Not Poor	Never	moderate	Yes	No	yes	73.8889	7.38889	1.28169	No	NA
152	31278	2	54	8405.01	8945.97	9349.69	65	2005-2006	Male	Mexican American	Yes	Below high school	Not Poor	Current	never	Yes	No	yes	47.7778	4.77778	3.47636	No	NA
153	31279	1	55	51723.5	63498.4	68099.5	76	2005-2006	Female	Non-Hispanic White	Yes	Below high school	poor	Never	never	No	No	no	78.3333	7.83333	-0.00981398	No	NA
154	31280	1	44	54376.3	33342.6	34840.4	60	2005-2006	Female	Non-Hispanic White	No	High School or above	Not Poor	Former	mild	No	No	yes	76.1111	7.61111	2.32581	No	NA
155	31281	1	55	5483.91	3409.03	3668.67	2	2005-2006	Female	Mexican American	NA	NA	poor	NA	NA	NA	No	NA	NA	NA	1.97657	NA	NA
156	31282	2	48	0	NA	NA	16	2005-2006	Female	Mexican American	No	NA	Not Poor	NA	NA	No	No	NA	NA	NA	NA	NA	NA
157	31283	1	56	2161.08	1228.39	1321.95	0	2005-2006	Female	Mexican American	NA	NA	poor	NA	NA	NA	NA	NA	NA	NA	NA	NA	NA
158	31284	2	44	21315.1	17169.8	18413.9	80	2005-2006	Male	Non-Hispanic White	Yes	High School or above	Not Poor	Former	mild	Yes	No	yes	85	8.5	2.41755	Yes	NA
159	31285	2	49	93147.4	110914	117149	57	2005-2006	Female	Non-Hispanic White	No	High School or above	Not Poor	Never	moderate	Yes	No	yes	73.3333	7.33333	1.68053	No	no
160	31286	2	49	22647.2	11670.6	13774.5	27	2005-2006	Male	Mexican American	Yes	High School or above	poor	Never	mild	No	No	no	75	7.5	-1.42775	No	NA
161	31287	1	54	5541.81	3445.03	NA	2	2005-2006	Male	Mexican American	NA	NA	Not Poor	NA	NA	NA	No	NA	NA	NA	3.3116	NA	NA
162	31288	1	49	7481.17	10436.4	11527.9	19	2005-2006	Male	Non-Hispanic Black	No	NA	poor	NA	NA	No	No	no	NA	NA	1.84315	No	NA
163	31289	1	57	5221.06	4916.84	5389.01	16	2005-2006	Female	Mexican American	No	NA	Not Poor	NA	NA	No	No	yes	NA	NA	3.19114	No	no
164	31290	2	45	12695.5	NA	NA	41	2005-2006	Male	Mexican American	Yes	Below high school	poor	Never	mild	No	No	yes	NA	NA	NA	No	NA
165	31291	1	52	25413	12906.4	NA	52	2005-2006	Male	Non-Hispanic Black	Yes	High School or above	Not Poor	Never	never	Yes	No	yes	NA	NA	0.359676	No	NA
166	31292	1	44	5578.8	2275.78	2653.45	15	2005-2006	Female	Non-Hispanic Black	No	NA	Not Poor	NA	NA	No	No	no	NA	NA	4.18018	NA	no
167	31293	1	58	3357.12	11407.9	12622.4	15	2005-2006	Male	Mexican American	No	NA	Not Poor	NA	NA	No	No	no	NA	NA	2.29227	No	NA
168	31294	1	48	50775.8	80357	NA	73	2005-2006	Female	Non-Hispanic White	No	High School or above	Not Poor	Never	former	Yes	No	yes	NA	NA	3.01899	No	NA
169	31295	2	52	9477.9	6293.55	6800.87	11	2005-2006	Male	Non-Hispanic Black	NA	NA	poor	NA	NA	No	No	no	NA	NA	2.59439	NA	NA
170	31296	2	46	16756	15921	19927.9	4	2005-2006	Female	Non-Hispanic White	NA	NA	poor	NA	NA	NA	No	NA	NA	NA	3.76704	NA	NA
171	31297	1	46	36879.9	45275.6	48556.3	85	2005-2006	Female	Non-Hispanic White	No	High School or above	Not Poor	Former	former	Yes	No	yes	57.2222	5.72222	2.51091	Yes	NA
172	31298	1	57	29587	15246.8	17995.4	33	2005-2006	Female	Mexican American	Yes	High School or above	Not Poor	Never	former	No	No	yes	68.8889	6.88889	-2.18011	No	no
173	31299	1	49	11868.4	19632.2	22602.8	9	2005-2006	Male	Other	NA	NA	Not Poor	NA	NA	NA	No	no	NA	NA	3.30802	NA	NA
174	31300	2	45	4221.91	3975.91	4357.72	18	2005-2006	Female	Mexican American	No	NA	poor	NA	NA	No	No	no	NA	NA	1.5744	No	no
175	31301	1	57	7342.69	17772.7	20307.9	66	2005-2006	Male	Mexican American	No	Below high school	Not Poor	Never	former	Yes	No	yes	73.3333	7.33333	1.35058	Yes	NA
176	31302	1	46	7276.04	4413.51	4821.51	24	2005-2006	Female	Non-Hispanic White	Yes	High School or above	Not Poor	Former	moderate	No	NA	yes	NA	NA	-0.68151	No	yes
177	31303	2	49	48502.4	29420.7	32140.4	33	2005-2006	Female	Other	Yes	Below high school	Not Poor	Never	never	No	No	yes	77.7778	7.77778	3.64785	No	no
178	31304	2	57	20579.8	21904.4	22892.9	53	2005-2006	Male	Mexican American	No	Below high school	NA	Current	mild	Yes	Yes	yes	44.4444	4.44444	0.551636	No	NA
179	31305	2	55	5493.6	5173.5	5670.32	17	2005-2006	Male	Mexican American	No	NA	Not Poor	NA	NA	No	No	no	NA	NA	-1.77801	No	NA
180	31306	2	45	4017.66	2333.48	2670.46	0	2005-2006	Male	Non-Hispanic Black	NA	NA	Not Poor	NA	NA	NA	NA	NA	NA	NA	2.66678	NA	NA
181	31307	2	49	52882.1	64920.7	69624.9	77	2005-2006	Female	Non-Hispanic White	Yes	High School or above	Not Poor	Never	NA	Yes	Yes	yes	NA	NA	2.27032	No	NA
182	31308	1	51	32455.9	16483.3	17970.4	59	2005-2006	Male	Non-Hispanic Black	No	High School or above	Not Poor	Current	heavy	Yes	No	yes	58.3333	5.83333	1.27454	No	NA
183	31309	1	48	10859.4	5182.53	6465.64	60	2005-2006	Male	Mexican American	Yes	Below high school	poor	Former	heavy	Yes	No	yes	54.4444	5.44444	3.44992	No	NA
184	31310	2	51	36605.8	17361.4	18933	15	2005-2006	Female	Non-Hispanic White	No	NA	Not Poor	NA	NA	No	No	no	NA	NA	3.59214	NA	no
185	31311	2	44	39311.3	45064.7	48734.5	71	2005-2006	Male	Non-Hispanic White	Yes	High School or above	Not Poor	Former	former	No	Yes	yes	NA	NA	1.20832	No	NA
186	31312	1	55	7865.92	7200.8	7680.97	10	2005-2006	Male	Mexican American	NA	NA	Not Poor	NA	NA	No	No	no	NA	NA	-0.821466	NA	NA
187	31313	1	54	6366.28	5108.88	5245.22	12	2005-2006	Female	Non-Hispanic Black	NA	NA	poor	NA	NA	No	No	no	NA	NA	3.55089	No	no
188	31314	1	55	20718.4	29497.8	34815.6	28	2005-2006	Male	Mexican American	Yes	High School or above	Not Poor	Never	former	No	No	yes	85.5556	8.55556	-1.53972	No	NA
189	31315	2	55	10416.3	19746.7	21800.9	3	2005-2006	Male	Mexican American	NA	NA	poor	NA	NA	NA	No	NA	NA	NA	0.0190945	NA	NA
190	31316	1	51	7604.78	3328.75	3597.08	10	2005-2006	Female	Non-Hispanic Black	NA	NA	Not Poor	NA	NA	No	No	yes	NA	NA	-1.35287	NA	no
191	31317	1	49	31636.5	59406.7	76234.3	24	2005-2006	Male	Non-Hispanic Black	No	High School or above	poor	Never	mild	No	No	no	77.2222	7.72222	1.06624	No	NA
192	31318	1	49	9210.36	18441.6	21025.3	7	2005-2006	Male	Non-Hispanic Black	NA	NA	poor	NA	NA	NA	No	no	NA	NA	2.20219	NA	NA
193	31319	1	56	11864.9	10725.1	11589.6	8	2005-2006	Male	Non-Hispanic Black	NA	NA	Not Poor	NA	NA	No	No	yes	NA	NA	2.61392	NA	NA
194	31320	2	45	5239.5	2137.37	2492.07	13	2005-2006	Male	Non-Hispanic Black	NA	NA	poor	NA	NA	No	No	no	NA	NA	0.80587	No	NA
195	31321	1	54	19559.5	10079.4	11896.5	25	2005-2006	Female	Mexican American	Yes	High School or above	Not Poor	Never	never	No	NA	yes	NA	NA	2.24516	No	yes
196	31322	1	55	7567.41	4704.23	5062.51	4	2005-2006	Male	Mexican American	NA	NA	Not Poor	NA	NA	NA	No	NA	NA	NA	1.94045	NA	NA
197	31323	1	54	25870.4	40942.1	43908.8	83	2005-2006	Male	Non-Hispanic White	No	Below high school	NA	Former	former	Yes	No	no	NA	NA	1.66378	No	NA
198	31324	1	47	30436.2	28717.7	31308.5	47	2005-2006	Female	Non-Hispanic Black	Yes	High School or above	Not Poor	Never	never	Yes	No	yes	67.2222	6.72222	1.97576	No	no
199	31325	2	44	86943.7	52738.4	73795.9	27	2005-2006	Male	Non-Hispanic White	Yes	Below high school	Not Poor	Never	moderate	No	No	yes	73.3333	7.33333	2.31842	No	NA
200	31326	2	49	6857.92	7009.34	7543.18	3	2005-2006	Female	Mexican American	NA	NA	poor	NA	NA	NA	No	NA	NA	NA	2.44396	NA	NA
201	31327	2	52	5600.33	4022.15	4282.68	1	2005-2006	Male	Other	NA	NA	Not Poor	NA	NA	NA	No	NA	NA	NA	-0.443733	NA	NA
202	31328	2	58	6936.72	NA	NA	7	2005-2006	Male	Mexican American	NA	NA	NA	NA	NA	NA	No	no	NA	NA	NA	NA	NA
203	31329	1	45	47629.2	30739.1	32896.3	10	2005-2006	Male	Non-Hispanic White	NA	NA	Not Poor	NA	NA	No	No	no	NA	NA	3.51377	NA	NA
204	31330	2	56	3027.88	7274.14	9014.93	19	2005-2006	Male	Mexican American	No	NA	poor	NA	NA	No	No	yes	NA	NA	2.99068	No	NA
205	31331	2	50	6694.35	4322.88	4911.28	16	2005-2006	Male	Non-Hispanic Black	No	NA	Not Poor	NA	NA	No	No	no	NA	NA	-0.056608	NA	NA
206	31332	1	51	8491.16	14731.9	17137.4	68	2005-2006	Male	Non-Hispanic Black	Yes	Below high school	Not Poor	Former	mild	No	No	yes	62.2222	6.22222	2.71567	No	NA
207	31333	1	56	22069.7	11373	13423.3	29	2005-2006	Female	Mexican American	No	High School or above	Not Poor	Never	heavy	No	No	no	65	6.5	1.62498	No	no
208	31334	1	56	34746.6	30255.4	32985	55	2005-2006	Female	Non-Hispanic Black	No	High School or above	poor	Never	former	Yes	No	yes	58.3333	5.83333	3.88575	No	no
209	31335	2	52	4899.94	3519.13	4404.79	0	2005-2006	Male	Other	NA	NA	Not Poor	NA	NA	NA	NA	NA	NA	NA	3.934	NA	NA
210	31336	1	46	66194	40152.1	56184	23	2005-2006	Female	Non-Hispanic White	Yes	High School or above	Not Poor	Former	heavy	No	No	yes	67.7778	6.77778	3.52629	No	no
211	31337	2	44	82142.5	50368.4	52631	54	2005-2006	Male	Non-Hispanic White	Yes	High School or above	Not Poor	Former	mild	Yes	Yes	yes	57.7778	5.77778	-0.300084	No	NA
212	31338	2	56	3835.99	NA	NA	2	2005-2006	Female	Mexican American	NA	NA	poor	NA	NA	NA	No	NA	NA	NA	NA	NA	NA
213	31339	2	54	31596.4	38789.3	41600	85	2005-2006	Female	Other	No	Below high school	Not Poor	Never	never	No	No	yes	78.8889	7.88889	1.6094	No	NA
214	31340	2	48	20311.5	21152.8	24195.2	0	2005-2006	Male	Non-Hispanic White	NA	NA	Not Poor	NA	NA	NA	NA	NA	NA	NA	NA	NA	NA
215	31341	1	47	7524.16	16393.5	18239.2	16	2005-2006	Female	Non-Hispanic Black	No	NA	Not Poor	NA	NA	No	No	yes	NA	NA	3.81847	No	no
216	31342	2	58	11055.2	22135.4	25236.6	11	2005-2006	Male	Non-Hispanic Black	NA	NA	Not Poor	NA	NA	No	No	no	NA	NA	1.30649	NA	NA
217	31343	2	52	55785.3	42904.3	44831.6	61	2005-2006	Female	Non-Hispanic White	No	High School or above	Not Poor	Never	mild	Yes	Yes	yes	53.8889	5.38889	0.737904	Yes	NA
218	31344	2	52	77691	47638.7	49778.8	55	2005-2006	Female	Non-Hispanic White	Yes	High School or above	Not Poor	Never	mild	Yes	No	yes	81.1111	8.11111	1.9475	No	no
219	31345	1	46	75417.3	125172	132667	67	2005-2006	Female	Non-Hispanic White	Yes	Below high school	Not Poor	Current	mild	Yes	No	yes	55.5556	5.55556	2.76339	No	NA
220	31346	2	44	31899.5	44197.3	50884.8	7	2005-2006	Male	Non-Hispanic White	NA	NA	poor	NA	NA	NA	No	no	NA	NA	3.744	NA	NA
221	31347	1	46	41469.4	20333.4	NA	16	2005-2006	Female	Non-Hispanic White	No	NA	Not Poor	NA	NA	No	No	yes	NA	NA	1.13669	NA	no
222	31348	1	49	12460.8	6328.41	6899.34	62	2005-2006	Male	Non-Hispanic Black	Yes	Below high school	Not Poor	Current	former	Yes	Yes	yes	55.5556	5.55556	2.41737	No	NA
223	31349	2	51	7195.73	2935.38	3422.51	13	2005-2006	Female	Non-Hispanic Black	NA	NA	Not Poor	NA	NA	No	No	yes	NA	NA	3.67722	No	no
224	31350	2	50	6051.4	10400.7	11099.8	27	2005-2006	Female	Non-Hispanic White	Yes	High School or above	Not Poor	Current	moderate	No	NA	yes	NA	NA	0.824815	No	yes
225	31351	1	51	7152.6	3130.82	3383.2	6	2005-2006	Male	Non-Hispanic Black	NA	NA	Not Poor	NA	NA	NA	No	no	NA	NA	0.323859	NA	NA
226	31352	2	49	5991.7	2444.22	NA	15	2005-2006	Female	Non-Hispanic Black	No	NA	NA	NA	NA	No	No	yes	NA	NA	3.06248	No	no
227	31353	2	44	29222.7	47192.8	50018.5	53	2005-2006	Male	Non-Hispanic White	Yes	High School or above	Not Poor	Current	NA	No	No	no	NA	NA	2.91279	No	NA
228	31354	2	44	49261.9	31902.7	NA	9	2005-2006	Male	Non-Hispanic White	NA	NA	Not Poor	NA	NA	No	No	no	NA	NA	3.22461	NA	NA
229	31355	2	55	0	NA	NA	8	2005-2006	Male	Other	NA	NA	Not Poor	NA	NA	NA	No	NA	NA	NA	NA	NA	NA
230	31356	2	46	0	NA	NA	0	2005-2006	Female	Non-Hispanic White	NA	NA	Not Poor	NA	NA	NA	NA	NA	NA	NA	NA	NA	NA
231	31357	1	45	0	NA	NA	85	2005-2006	Female	Non-Hispanic White	No	Below high school	Not Poor	Former	NA	Yes	No	NA	NA	NA	NA	NA	NA
232	31358	2	51	14226.3	12387.5	13505	62	2005-2006	Female	Non-Hispanic Black	Yes	High School or above	poor	Never	never	Yes	Yes	yes	50.5556	5.05556	1.84309	No	NA
233	31359	2	49	7190.13	13192.7	15244.9	3	2005-2006	Female	Mexican American	NA	NA	poor	NA	NA	NA	No	NA	NA	NA	1.06128	NA	NA
234	31360	1	55	6088.09	2434.9	2523.54	13	2005-2006	Female	Mexican American	NA	NA	Not Poor	NA	NA	No	No	yes	NA	NA	1.68746	No	no
235	31361	1	49	10723.9	9255.33	10110.9	30	2005-2006	Female	Non-Hispanic White	Yes	High School or above	poor	Never	former	No	NA	yes	NA	NA	2.12023	No	yes
236	31362	2	57	6408.56	16100.8	17815.1	14	2005-2006	Male	Mexican American	No	NA	poor	NA	NA	No	No	yes	NA	NA	-0.0487536	No	NA
237	31363	1	48	23430.2	NA	NA	28	2005-2006	Male	Non-Hispanic Black	No	Below high school	Not Poor	Current	mild	No	No	no	NA	NA	NA	No	NA
238	31364	1	57	8065.69	8572.71	8884.81	15	2005-2006	Male	Mexican American	No	NA	Not Poor	NA	NA	No	No	no	NA	NA	1.71102	No	NA
239	31365	2	51	5549.67	3583.7	NA	16	2005-2006	Male	Non-Hispanic Black	No	NA	Not Poor	NA	NA	No	No	no	NA	NA	2.78466	No	NA
240	31366	2	58	1377.98	NA	NA	0	2005-2006	Male	Mexican American	NA	NA	NA	NA	NA	NA	NA	NA	NA	NA	NA	NA	NA
241	31367	2	53	37715.7	43075.7	46583.5	85	2005-2006	Female	Non-Hispanic White	No	High School or above	Not Poor	Never	mild	Yes	No	yes	NA	NA	3.34544	Yes	no
242	31368	1	51	0	NA	NA	69	2005-2006	Female	Non-Hispanic White	No	High School or above	NA	Never	NA	Yes	Yes	NA	NA	NA	NA	NA	NA
243	31369	2	52	8159	7203.57	8243.86	0	2005-2006	Female	Non-Hispanic Black	NA	NA	Not Poor	NA	NA	NA	NA	NA	NA	NA	3.70264	NA	NA
244	31370	1	58	4340.18	2205.5	2417.3	19	2005-2006	Female	Mexican American	No	NA	poor	NA	NA	No	No	yes	NA	NA	1.29553	No	no
245	31371	2	45	4336.13	2139.83	2431.1	16	2005-2006	Male	Non-Hispanic Black	No	NA	Not Poor	NA	NA	No	No	no	NA	NA	2.80004	No	NA
246	31372	1	50	33037.2	43947.5	51123.4	48	2005-2006	Female	Non-Hispanic Black	Yes	High School or above	Not Poor	Current	moderate	No	No	yes	67.7778	6.77778	1.77425	No	no
247	31373	1	48	5740.03	2916.85	3196.96	16	2005-2006	Male	Mexican American	No	NA	Not Poor	NA	NA	No	No	no	NA	NA	1.46224	No	NA
248	31374	1	49	19898.2	14288.7	15214.3	4	2005-2006	Female	Non-Hispanic White	NA	NA	poor	NA	NA	NA	No	NA	NA	NA	1.3902	NA	NA
249	31375	2	52	44150.8	28592.7	30599.2	9	2005-2006	Male	Other	NA	NA	Not Poor	NA	NA	No	No	no	NA	NA	0.736149	NA	NA
250	31376	1	58	10311.4	5188.03	5533.98	8	2005-2006	Male	Mexican American	NA	NA	Not Poor	NA	NA	No	No	yes	NA	NA	3.475	NA	NA
251	31377	2	46	18429.1	13235.8	14093.1	4	2005-2006	Female	Non-Hispanic White	NA	NA	poor	NA	NA	NA	No	NA	NA	NA	1.13991	NA	NA
252	31378	1	58	3029.38	1539.41	1687.24	19	2005-2006	Female	Mexican American	No	NA	Not Poor	NA	NA	No	No	yes	NA	NA	3.83697	No	no
253	31379	1	50	23028.7	18019.5	19110.8	79	2005-2006	Female	Non-Hispanic Black	No	Below high school	poor	Never	former	Yes	No	no	58.3333	5.83333	-0.440216	No	NA
254	31380	1	49	12460.8	6328.41	6899.34	69	2005-2006	Male	Non-Hispanic Black	Yes	Below high school	Not Poor	Current	mild	Yes	No	no	72.7778	7.27778	2.11135	No	NA
255	31381	2	44	76094.5	46157.5	NA	34	2005-2006	Female	Other	Yes	Below high school	Not Poor	Never	mild	No	No	no	NA	NA	4.5252	No	no
256	31382	2	57	11293.8	9834.06	12535.7	61	2005-2006	Male	Non-Hispanic Black	Yes	High School or above	Not Poor	Never	mild	Yes	No	yes	71.1111	7.11111	0.116109	No	NA
257	31383	2	54	70222.5	184511	213448	27	2005-2006	Female	Non-Hispanic White	Yes	High School or above	Not Poor	Current	mild	Yes	No	no	NA	NA	3.18499	No	no
258	31384	2	44	41269.8	68739.2	70452.4	11	2005-2006	Female	Non-Hispanic White	NA	NA	Not Poor	NA	NA	No	No	yes	NA	NA	0.0524356	NA	no
259	31385	1	45	8521.72	5499.79	5885.74	7	2005-2006	Male	Other	NA	NA	Not Poor	NA	NA	NA	No	no	NA	NA	1.64	NA	NA
260	31386	2	50	41321.9	25337.9	26476.1	45	2005-2006	Female	Non-Hispanic White	Yes	Below high school	Not Poor	Current	heavy	Yes	No	yes	56.6667	5.66667	0.607883	No	no
261	31387	1	50	28147.2	48834.7	56808.6	40	2005-2006	Female	Non-Hispanic Black	Yes	High School or above	poor	Current	mild	No	No	no	68.3333	6.83333	3.52736	No	no
262	31388	1	45	73135.5	44845.4	46859.9	60	2005-2006	Female	Non-Hispanic White	No	High School or above	Not Poor	Never	former	Yes	Yes	yes	44.4444	4.44444	2.58616	No	NA
263	31389	2	52	44150.8	28592.7	30599.2	10	2005-2006	Male	Non-Hispanic White	NA	NA	Not Poor	NA	NA	No	No	no	NA	NA	3.06939	NA	NA
264	31390	1	58	33742.1	55901.1	61881.7	2	2005-2006	Female	Other	NA	NA	Not Poor	NA	NA	NA	No	NA	NA	NA	3.14357	NA	NA
265	31391	2	50	25584.4	NA	NA	49	2005-2006	Male	Non-Hispanic Black	No	Below high school	poor	Never	heavy	Yes	No	no	NA	NA	NA	No	NA
266	31392	2	57	0	NA	NA	61	2005-2006	Male	Mexican American	Yes	High School or above	Not Poor	Current	NA	Yes	Yes	NA	NA	NA	NA	No	NA
267	31393	2	55	15011.2	33780.3	35825.9	70	2005-2006	Male	Non-Hispanic Black	No	Below high school	poor	Never	NA	Yes	Yes	yes	NA	NA	0.618043	No	NA
268	31394	2	47	5917.69	30951.5	34188.8	19	2005-2006	Female	Non-Hispanic Black	No	NA	poor	NA	NA	Yes	NA	yes	NA	NA	3.54283	No	yes
269	31395	2	49	3027.88	1538.65	NA	17	2005-2006	Male	Mexican American	No	NA	poor	NA	NA	No	No	no	NA	NA	3.37739	NA	NA
270	31396	1	44	15712.8	7498.77	7837.17	55	2005-2006	Female	Mexican American	No	High School or above	Not Poor	Never	moderate	No	No	yes	75.5556	7.55556	1.39501	No	no
271	31397	1	54	6229.28	2491.36	2582.06	13	2005-2006	Male	Mexican American	NA	NA	Not Poor	NA	NA	No	No	no	NA	NA	2.94313	No	NA
272	31398	2	45	4244.81	NA	NA	12	2005-2006	Male	Non-Hispanic Black	NA	NA	poor	NA	NA	No	No	no	NA	NA	NA	No	NA
273	31399	2	46	91877.5	70662.6	73837	59	2005-2006	Male	Non-Hispanic White	No	High School or above	Not Poor	Current	former	No	No	yes	69.4444	6.94444	1.7441	No	NA
274	31400	1	56	71958.6	82185.2	88877.7	78	2005-2006	Female	Non-Hispanic White	No	High School or above	NA	Current	mild	Yes	No	yes	66.1111	6.61111	3.2861	Yes	NA
275	31401	2	47	13934.3	10006.1	10654.2	2	2005-2006	Male	Non-Hispanic White	NA	NA	Not Poor	NA	NA	NA	No	NA	NA	NA	0.746289	NA	NA
276	31402	1	49	9792.63	19607.5	19607.5	11	2005-2006	Female	Non-Hispanic Black	NA	NA	poor	NA	NA	No	No	yes	NA	NA	0.401401	NA	no
277	31403	1	48	26775.6	153472	196944	21	2005-2006	Female	Non-Hispanic Black	Yes	High School or above	Not Poor	Never	mild	No	No	yes	76.1111	7.61111	3.14027	No	no
278	31404	1	58	4861.98	7798.23	8609.46	2	2005-2006	Male	Mexican American	NA	NA	Not Poor	NA	NA	NA	No	NA	NA	NA	3.68083	NA	NA
279	31405	1	54	9335.18	5803.15	6245.13	3	2005-2006	Male	Mexican American	NA	NA	poor	NA	NA	NA	No	NA	NA	NA	3.01151	NA	NA
280	31406	1	45	5986.04	NA	NA	20	2005-2006	Female	Other	No	Below high school	poor	Never	never	No	NA	no	NA	NA	NA	No	yes
281	31407	1	51	12631.9	11918.6	12993.9	64	2005-2006	Female	Non-Hispanic Black	Yes	High School or above	Not Poor	Current	mild	Yes	Yes	yes	42.2222	4.22222	0.484587	No	NA
282	31408	2	46	6453.28	4634.74	5801.17	1	2005-2006	Female	Other	NA	NA	poor	NA	NA	NA	No	NA	NA	NA	3.12836	NA	NA
283	31409	1	50	11281.2	NA	NA	7	2005-2006	Male	Non-Hispanic Black	NA	NA	Not Poor	NA	NA	NA	No	no	NA	NA	NA	NA	NA
284	31410	1	50	102931	170837	180440	42	2005-2006	Male	Non-Hispanic White	Yes	High School or above	Not Poor	Never	mild	No	No	no	84.4444	8.44444	-0.366284	No	NA
285	31411	2	58	9598.46	5455.91	6085.04	4	2005-2006	Male	Mexican American	NA	NA	Not Poor	NA	NA	NA	No	NA	NA	NA	2.73158	NA	NA
286	31412	1	49	5970.11	9575.59	10571.7	2	2005-2006	Male	Mexican American	NA	NA	poor	NA	NA	NA	No	NA	NA	NA	1.86486	NA	NA
287	31413	2	44	75163.4	45592.8	49807.5	34	2005-2006	Male	Other	Yes	High School or above	Not Poor	Former	former	No	No	yes	70.5556	7.05556	1.82861	No	NA
288	31414	2	55	6854.6	4261.11	4585.65	2	2005-2006	Male	Mexican American	NA	NA	poor	NA	NA	NA	No	NA	NA	NA	0.641448	NA	NA
289	31415	1	57	29164	15028.8	17738.2	23	2005-2006	Female	Mexican American	Yes	Below high school	poor	Never	never	No	No	no	74.4444	7.44444	3.0288	No	no
290	31416	1	46	108894	NA	NA	52	2005-2006	Female	Non-Hispanic White	Yes	High School or above	NA	Current	NA	No	No	no	NA	NA	NA	No	no
291	31417	1	51	21504.6	11720.5	11914.6	12	2005-2006	Female	Other	NA	NA	poor	NA	NA	No	No	no	NA	NA	2.77899	No	no
292	31418	2	53	9653.12	5020	5354.74	11	2005-2006	Female	Mexican American	NA	NA	poor	NA	NA	No	No	yes	NA	NA	3.17042	NA	no
293	31419	1	46	8108.49	5823.51	6200.72	0	2005-2006	Female	Non-Hispanic White	NA	NA	poor	NA	NA	NA	NA	NA	NA	NA	NA	NA	NA
294	31420	1	50	25151.3	NA	NA	29	2005-2006	Male	Mexican American	No	Below high school	poor	Never	NA	No	No	yes	NA	NA	NA	No	NA
295	31421	1	57	10846.5	20562.2	22701.2	3	2005-2006	Female	Mexican American	NA	NA	poor	NA	NA	NA	No	NA	NA	NA	1.37641	NA	NA
296	31422	2	53	10040.4	NA	NA	4	2005-2006	Female	Non-Hispanic Black	NA	NA	Not Poor	NA	NA	NA	No	NA	NA	NA	NA	NA	NA
297	31423	2	55	7757.39	3102.52	3215.47	12	2005-2006	Male	Mexican American	NA	NA	poor	NA	NA	No	No	no	NA	NA	0.0477285	No	NA
298	31424	1	45	9151.06	8079.46	NA	3	2005-2006	Female	Non-Hispanic Black	NA	NA	poor	NA	NA	NA	No	NA	NA	NA	3.24938	NA	NA
299	31425	2	46	70945.6	54564	57015.1	63	2005-2006	Female	Non-Hispanic White	Yes	High School or above	Not Poor	Never	mild	No	No	yes	76.6667	7.66667	2.64594	No	NA
300	31426	2	54	36691	17990.5	19549.3	16	2005-2006	Female	Other	No	NA	poor	NA	NA	No	No	no	NA	NA	1.56093	No	no
301	31427	2	45	4060.62	8847.23	9843.29	16	2005-2006	Female	Non-Hispanic Black	No	NA	poor	NA	NA	No	No	no	NA	NA	3.90563	No	no
302	31428	1	57	5171.59	20726.9	22933.7	14	2005-2006	Male	Mexican American	No	NA	poor	NA	NA	No	No	no	NA	NA	-0.934087	NA	NA
303	31429	2	51	24064.3	12221.5	13324.1	40	2005-2006	Male	Non-Hispanic Black	Yes	Below high school	Not Poor	Never	heavy	No	No	no	69.4444	6.94444	1.3869	No	NA
304	31430	1	54	41383.6	20291.3	23643.8	19	2005-2006	Female	Non-Hispanic White	No	NA	poor	NA	NA	No	No	no	NA	NA	1.70155	No	no
305	31431	2	57	1537.42	2631.75	NA	20	2005-2006	Female	Mexican American	No	Below high school	NA	Never	former	No	NA	no	NA	NA	2.63961	No	yes
306	31432	1	46	108347	83329.6	87073	45	2005-2006	Female	Non-Hispanic White	Yes	High School or above	Not Poor	Never	moderate	Yes	No	yes	88.8889	8.88889	2.19482	No	no
307	31433	2	54	8465.27	4811.79	5178.26	4	2005-2006	Female	Mexican American	NA	NA	Not Poor	NA	NA	NA	No	NA	NA	NA	1.62696	NA	NA
308	31434	1	50	35402.1	57172.1	60595.5	57	2005-2006	Male	Non-Hispanic White	Yes	Below high school	poor	Current	former	Yes	Yes	yes	NA	NA	4.11224	No	NA
309	31435	2	54	26212.6	40489.6	46018.2	38	2005-2006	Male	Non-Hispanic Black	Yes	High School or above	Not Poor	Never	never	No	No	yes	72.2222	7.22222	2.61008	No	NA
310	31436	2	48	21216.7	22095.5	25273.5	0	2005-2006	Female	Non-Hispanic White	NA	NA	Not Poor	NA	NA	NA	NA	NA	NA	NA	NA	NA	NA
311	31437	2	50	39220.2	28674.6	32018.7	59	2005-2006	Female	Other	Yes	High School or above	Not Poor	Current	heavy	No	No	yes	61.6667	6.16667	0.230268	No	no
312	31438	2	47	17316.6	NA	NA	5	2005-2006	Female	Non-Hispanic White	NA	NA	Not Poor	NA	NA	NA	No	NA	NA	NA	NA	NA	NA
313	31439	1	47	9059.7	5052.98	5520.09	31	2005-2006	Female	Non-Hispanic White	Yes	High School or above	Not Poor	Never	mild	Yes	NA	yes	NA	NA	-0.511195	No	yes
314	31440	1	58	21822.1	53244.4	NA	30	2005-2006	Male	Mexican American	No	High School or above	Not Poor	Former	mild	No	No	yes	NA	NA	2.98891	No	NA
315	31441	2	51	9562.95	4856.7	NA	62	2005-2006	Male	Non-Hispanic Black	No	High School or above	Not Poor	Never	mild	Yes	Yes	yes	NA	NA	3.41163	No	NA
316	31442	2	55	14680.5	15625.4	16330.5	67	2005-2006	Male	Mexican American	Yes	High School or above	Not Poor	Former	former	No	Yes	yes	NA	NA	3.06932	No	NA
317	31443	1	53	4907.61	4621.65	5682.33	19	2005-2006	Female	Mexican American	No	NA	Not Poor	NA	NA	No	No	yes	NA	NA	3.14214	No	no
318	31444	2	53	0	NA	NA	38	2005-2006	Male	Non-Hispanic White	Yes	Below high school	Not Poor	Former	NA	No	No	NA	NA	NA	NA	No	NA
319	31445	1	53	8341.78	14176.2	16381.4	3	2005-2006	Male	Mexican American	NA	NA	poor	NA	NA	NA	No	NA	NA	NA	2.37646	NA	NA
320	31446	2	46	20450.2	10027.2	NA	18	2005-2006	Female	Non-Hispanic White	No	NA	Not Poor	NA	NA	No	NA	yes	NA	NA	3.56403	No	yes
321	31447	2	44	10175.5	8196.57	9292.44	85	2005-2006	Male	Non-Hispanic White	No	High School or above	poor	Never	never	Yes	No	yes	68.3333	6.83333	-1.12661	No	NA
322	31448	2	49	4946.61	7933.97	9168.15	2	2005-2006	Female	Mexican American	NA	NA	Not Poor	NA	NA	NA	No	NA	NA	NA	2.30697	NA	NA
323	31449	2	52	0	NA	NA	37	2005-2006	Female	Non-Hispanic White	No	High School or above	Not Poor	Current	NA	No	No	NA	NA	NA	NA	No	NA
324	31450	1	47	13658.7	22628.6	25883.3	1	2005-2006	Male	Non-Hispanic White	NA	NA	Not Poor	NA	NA	NA	No	NA	NA	NA	3.79595	NA	NA
325	31451	2	54	4829.43	4548.03	4984.79	17	2005-2006	Female	Mexican American	No	NA	poor	NA	NA	No	No	yes	NA	NA	2.74738	No	no
326	31452	1	55	28371.6	49223.9	57261.4	54	2005-2006	Female	Non-Hispanic Black	Yes	High School or above	Not Poor	Current	mild	No	No	yes	35	3.5	2.84961	No	no
327	31453	2	53	9372.13	4445.02	4518.63	15	2005-2006	Female	Other	No	NA	Not Poor	NA	NA	No	No	yes	NA	NA	3.16898	No	no
328	31454	2	49	15919.8	25194.5	27020.1	75	2005-2006	Male	Other	Yes	Below high school	poor	Former	former	Yes	Yes	yes	44.4444	4.44444	2.94972	No	NA
329	31455	2	53	0	NA	NA	33	2005-2006	Male	Non-Hispanic Black	Yes	High School or above	Not Poor	Never	NA	No	No	NA	NA	NA	NA	No	NA
330	31456	2	52	33086.7	21353.7	22852.2	11	2005-2006	Female	Non-Hispanic White	NA	NA	Not Poor	NA	NA	No	No	no	NA	NA	-2.32701	NA	no
331	31457	1	57	14113.5	34972.4	39961	61	2005-2006	Female	Mexican American	No	High School or above	Not Poor	Never	former	No	No	yes	82.7778	8.27778	1.01802	No	NA
332	31458	1	55	4003.68	13604.9	15053.4	13	2005-2006	Male	Mexican American	NA	NA	Not Poor	NA	NA	No	No	no	NA	NA	3.41769	No	NA
333	31459	2	50	43784.4	45597.9	52156.4	3	2005-2006	Male	Non-Hispanic White	NA	NA	Not Poor	NA	NA	NA	No	NA	NA	NA	3.44461	NA	NA
334	31460	2	51	31860.6	17358.7	18573.1	37	2005-2006	Male	Non-Hispanic Black	No	High School or above	poor	Never	moderate	Yes	No	no	56.6667	5.66667	2.97046	No	NA
335	31461	2	51	5017.79	4430.2	5069.98	0	2005-2006	Male	Non-Hispanic Black	NA	NA	poor	NA	NA	NA	NA	NA	NA	NA	2.22632	NA	NA
336	31462	1	56	12597.8	7316.85	8373.5	4	2005-2006	Male	Non-Hispanic Black	NA	NA	poor	NA	NA	NA	No	NA	NA	NA	3.88604	NA	NA
337	31463	2	50	26584.7	35364	38695.4	48	2005-2006	Male	Non-Hispanic Black	No	High School or above	Not Poor	Current	mild	Yes	No	no	NA	NA	4.12975	Yes	NA
338	31464	1	44	54937.1	133135	140619	64	2005-2006	Male	Non-Hispanic White	Yes	High School or above	Not Poor	Current	mild	Yes	Yes	no	NA	NA	3.11002	No	NA
339	31465	2	54	55250.7	35658	38160.3	7	2005-2006	Male	Non-Hispanic White	NA	NA	Not Poor	NA	NA	NA	No	yes	NA	NA	2.14606	NA	NA
340	31466	1	49	7481.17	10436.4	11527.9	19	2005-2006	Male	Non-Hispanic Black	No	NA	poor	NA	NA	No	No	no	NA	NA	1.94072	No	NA
341	31467	2	54	5983.61	6231.44	NA	0	2005-2006	Male	Other	NA	NA	Not Poor	NA	NA	NA	NA	NA	NA	NA	0.526295	NA	NA
342	31468	1	48	93854.3	NA	NA	55	2005-2006	Male	Non-Hispanic White	No	Below high school	Not Poor	Current	moderate	Yes	No	yes	NA	NA	NA	No	NA
343	31469	2	52	49530.6	78386.4	84066.3	74	2005-2006	Female	Non-Hispanic White	Yes	High School or above	Not Poor	Former	mild	No	No	yes	88.3333	8.83333	-2.00126	No	NA
344	31470	1	57	22237	11459.2	13525	26	2005-2006	Female	Mexican American	Yes	High School or above	poor	Never	never	No	No	yes	83.8889	8.38889	3.18565	No	no
345	31471	1	52	28267.8	14356.3	15651.5	49	2005-2006	Female	Non-Hispanic Black	Yes	Below high school	Not Poor	Current	heavy	Yes	Yes	yes	57.7778	5.77778	2.28511	No	no
346	31472	1	46	49780.4	57066	61713	76	2005-2006	Male	Non-Hispanic White	Yes	High School or above	Not Poor	Former	never	No	No	yes	59.4444	5.94444	2.58289	Yes	NA
347	31473	1	44	8004.5	16622.4	16622.4	5	2005-2006	Female	Non-Hispanic Black	NA	NA	NA	NA	NA	NA	No	NA	NA	NA	2.32296	NA	NA
348	31474	1	54	47114	30511.7	32652.9	6	2005-2006	Female	Non-Hispanic White	NA	NA	Not Poor	NA	NA	NA	No	no	NA	NA	2.05093	NA	NA
349	31475	1	55	28116.6	20190.4	25271.7	1	2005-2006	Male	Non-Hispanic White	NA	NA	Not Poor	NA	NA	NA	No	NA	NA	NA	3.81035	NA	NA
350	31476	2	56	5991.03	14276.3	15839	5	2005-2006	Male	Mexican American	NA	NA	Not Poor	NA	NA	NA	No	NA	NA	NA	0.752076	NA	NA
351	31477	1	50	30166.9	NA	NA	35	2005-2006	Male	Mexican American	Yes	Below high school	Not Poor	Never	NA	No	No	yes	NA	NA	NA	No	NA
352	31478	1	55	7169.67	6563.42	7001.09	9	2005-2006	Female	Mexican American	NA	NA	Not Poor	NA	NA	No	No	no	NA	NA	2.68024	NA	no
353	31479	2	57	3507.32	5625.46	6210.66	0	2005-2006	Male	Mexican American	NA	NA	poor	NA	NA	NA	NA	NA	NA	NA	NA	NA	NA
354	31480	2	56	2871.09	2703.8	2963.45	17	2005-2006	Female	Mexican American	No	NA	poor	NA	NA	No	No	yes	NA	NA	2.7724	No	no
355	31481	2	46	40137.7	82676.3	100906	18	2005-2006	Female	Non-Hispanic White	No	NA	Not Poor	NA	NA	No	No	no	NA	NA	3.64138	NA	no
356	31482	2	56	3292.73	6868.92	8063.02	16	2005-2006	Male	Mexican American	No	NA	Not Poor	NA	NA	No	No	no	NA	NA	-2.09952	No	NA
357	31483	2	47	100919	167498	177528	50	2005-2006	Male	Non-Hispanic White	Yes	High School or above	Not Poor	Never	former	No	No	yes	55.5556	5.55556	0.859727	No	NA
358	31484	2	56	9477.9	4148.65	4483.07	7	2005-2006	Male	Non-Hispanic Black	NA	NA	poor	NA	NA	NA	No	no	NA	NA	1.95342	NA	NA
359	31485	2	46	40534.3	31193	31709.5	15	2005-2006	Female	Non-Hispanic White	No	NA	Not Poor	NA	NA	No	No	yes	NA	NA	3.57617	No	no
360	31486	1	54	89720.6	106834	113231	50	2005-2006	Male	Non-Hispanic White	Yes	Below high school	Not Poor	Current	mild	No	No	yes	62.2222	6.22222	2.69618	No	NA
361	31487	1	56	38567	21012.6	22482.6	37	2005-2006	Female	Non-Hispanic Black	No	High School or above	Not Poor	Never	never	No	No	yes	91.1111	9.11111	3.00977	No	no
362	31488	2	46	80729.1	69673.5	76114.3	38	2005-2006	Male	Non-Hispanic White	Yes	High School or above	Not Poor	Former	mild	No	No	yes	59.4444	5.94444	1.69592	No	NA
363	31489	1	56	8724.73	7986.98	9341.91	7	2005-2006	Female	Mexican American	NA	NA	Not Poor	NA	NA	NA	No	no	NA	NA	3.64466	NA	NA
364	31490	2	50	6387.8	4587.71	5742.3	0	2005-2006	Male	Non-Hispanic White	NA	NA	poor	NA	NA	NA	NA	NA	NA	NA	3.85014	NA	NA
365	31491	2	50	25599.2	13001	14173.9	46	2005-2006	Female	Non-Hispanic Black	No	High School or above	Not Poor	Never	moderate	No	No	yes	61.1111	6.11111	1.90063	No	no
366	31492	2	56	17528.4	8594.55	9339.27	19	2005-2006	Female	Other	No	NA	NA	NA	NA	No	No	yes	NA	NA	1.26175	No	no
367	31493	2	51	4528.9	2574.3	2770.36	2	2005-2006	Female	Mexican American	NA	NA	poor	NA	NA	NA	No	NA	NA	NA	4.12365	NA	NA
368	31494	1	46	41804.5	32170.5	32703.2	15	2005-2006	Female	Non-Hispanic White	No	NA	Not Poor	NA	NA	No	No	no	NA	NA	3.01082	No	no
369	31495	1	47	10393.1	17310.7	17742.2	8	2005-2006	Male	Other	NA	NA	Not Poor	NA	NA	No	No	no	NA	NA	3.33159	NA	NA
370	31496	2	58	15389.4	55436.7	63906.2	51	2005-2006	Female	Mexican American	No	High School or above	NA	Never	mild	No	No	yes	75	7.5	1.77234	No	no
371	31497	1	47	98868.6	60624.5	63347.9	50	2005-2006	Female	Non-Hispanic White	No	High School or above	Not Poor	Current	former	Yes	No	yes	50	5	3.67755	No	no
372	31498	2	57	6169.67	6566.77	NA	63	2005-2006	Female	Mexican American	Yes	Below high school	Not Poor	Never	mild	No	No	yes	NA	NA	2.59308	No	NA
373	31499	2	55	6457.63	NA	NA	12	2005-2006	Female	Mexican American	NA	NA	Not Poor	NA	NA	NA	No	no	NA	NA	NA	No	no
374	31500	1	56	2885.39	5469.95	6038.97	0	2005-2006	Male	Mexican American	NA	NA	Not Poor	NA	NA	NA	NA	NA	NA	NA	2.92512	NA	NA
375	31501	2	44	37536.5	22769	NA	34	2005-2006	Male	Non-Hispanic White	Yes	High School or above	poor	Current	moderate	No	No	yes	NA	NA	1.81312	No	NA
376	31502	2	46	100392	86643.4	121238	38	2005-2006	Female	Non-Hispanic White	Yes	High School or above	Not Poor	Never	moderate	No	No	no	NA	NA	2.34955	No	no
377	31503	1	46	103627	63542.6	66397	47	2005-2006	Male	Non-Hispanic White	Yes	High School or above	Not Poor	Never	mild	No	No	yes	76.6667	7.66667	0.970239	No	NA
378	31504	2	56	69953.4	42894.2	44821.1	46	2005-2006	Male	Non-Hispanic White	Yes	High School or above	Not Poor	Former	mild	Yes	No	yes	60.5556	6.05556	1.25388	No	NA
379	31505	1	46	6848.3	16732.5	19677.3	15	2005-2006	Male	Other	No	NA	Not Poor	NA	NA	No	No	no	NA	NA	-1.01879	No	NA
380	31506	2	44	39311.3	24173.3	26141.8	73	2005-2006	Male	Non-Hispanic White	Yes	Below high school	poor	Former	former	Yes	No	yes	70.5556	7.05556	2.08855	Yes	NA
381	31507	2	53	8066.99	3226.34	3343.8	14	2005-2006	Male	Mexican American	No	NA	Not Poor	NA	NA	No	No	no	NA	NA	3.65745	No	NA
382	31508	1	48	14524.6	27888.6	30159.6	73	2005-2006	Male	Non-Hispanic White	Yes	Below high school	Not Poor	Current	former	No	No	yes	50	5	4.13451	No	NA
383	31509	1	46	45132.9	25172.5	27499.5	35	2005-2006	Male	Non-Hispanic White	No	High School or above	poor	Current	heavy	Yes	No	yes	61.6667	6.16667	-1.93114	No	NA
384	31510	2	55	34679.1	14954.2	17650.1	32	2005-2006	Male	Mexican American	Yes	Below high school	poor	Never	heavy	Yes	Yes	yes	52.7778	5.27778	0.232761	No	NA
385	31511	1	57	10220.7	4087.72	4236.54	12	2005-2006	Female	Mexican American	NA	NA	Not Poor	NA	NA	No	No	no	NA	NA	2.60824	NA	no
386	31512	1	50	22723.7	10844.6	13529.6	51	2005-2006	Male	Mexican American	Yes	Below high school	poor	Former	heavy	Yes	No	yes	56.6667	5.66667	-2.2121	No	NA
387	31513	2	52	7954.1	19996.4	NA	65	2005-2006	Male	Non-Hispanic Black	Yes	High School or above	Not Poor	Former	former	Yes	No	yes	NA	NA	2.77366	No	NA
388	31514	2	56	2840.87	1443.61	1582.25	17	2005-2006	Female	Mexican American	Yes	NA	poor	NA	NA	No	No	no	NA	NA	2.83319	No	no
389	31515	2	58	4299.06	2184.6	2394.39	16	2005-2006	Male	Mexican American	No	NA	poor	NA	NA	No	No	no	NA	NA	1.47306	No	NA
390	31516	2	51	6103.29	NA	NA	14	2005-2006	Female	Non-Hispanic Black	No	NA	Not Poor	NA	NA	No	No	no	NA	NA	NA	No	no
391	31517	1	56	55177.5	40341.3	42153.5	51	2005-2006	Female	Non-Hispanic White	No	High School or above	poor	Never	moderate	No	No	yes	54.4444	5.44444	2.09136	No	no
392	31518	2	48	97927.6	75315.7	78699.1	40	2005-2006	Female	Other	Yes	High School or above	Not Poor	Never	moderate	Yes	No	yes	81.1111	8.11111	2.40085	No	no
393	31519	2	47	112518	86537.4	90424.8	57	2005-2006	Female	Non-Hispanic White	No	High School or above	Not Poor	Former	moderate	No	Yes	yes	48.3333	4.83333	2.89416	No	no
394	31520	2	49	25918.8	22568.7	24604.7	53	2005-2006	Male	Non-Hispanic Black	No	Below high school	poor	Never	never	Yes	Yes	yes	68.8889	6.88889	3.21968	No	NA
395	31521	1	52	35039.5	19097.3	20826	13	2005-2006	Female	Non-Hispanic White	NA	NA	Not Poor	NA	NA	No	No	yes	NA	NA	2.85279	NA	no
396	31522	1	50	99735.2	55626.5	77837.1	28	2005-2006	Male	Non-Hispanic White	Yes	High School or above	Not Poor	Current	mild	No	No	yes	51.1111	5.11111	0.887032	No	NA
397	31523	2	58	1901.77	1182.22	1272.26	0	2005-2006	Male	Mexican American	NA	NA	NA	NA	NA	NA	NA	NA	NA	NA	2.68437	NA	NA
398	31524	1	45	92380.9	56646.4	59191.1	52	2005-2006	Female	Non-Hispanic White	Yes	High School or above	NA	Never	former	No	No	yes	61.1111	6.11111	2.66296	No	no
399	31525	2	47	110272	95170.2	103968	33	2005-2006	Female	Non-Hispanic White	Yes	High School or above	Not Poor	Former	heavy	No	NA	no	NA	NA	-0.74749	No	yes
400	31526	2	45	4491.96	NA	NA	2	2005-2006	Female	Non-Hispanic Black	NA	NA	poor	NA	NA	NA	No	NA	NA	NA	NA	NA	NA
401	31527	2	56	65416.2	40112	NA	59	2005-2006	Male	Non-Hispanic White	No	High School or above	Not Poor	Current	mild	No	No	yes	NA	NA	3.69509	No	NA
402	31528	2	58	23356.3	39981.2	47449.4	20	2005-2006	Male	Mexican American	No	High School or above	Not Poor	Never	heavy	No	No	no	80	8	-0.703336	No	NA
403	31529	2	47	111954	68648.2	71732	42	2005-2006	Female	Non-Hispanic White	No	High School or above	Not Poor	Current	heavy	No	No	yes	58.8889	5.88889	2.28842	No	no
404	31530	2	56	22313.6	14972	NA	28	2005-2006	Female	Non-Hispanic Black	No	High School or above	Not Poor	Never	former	No	No	no	NA	NA	3.21988	No	no
405	31531	2	55	43740.8	50142.4	56553.9	80	2005-2006	Female	Non-Hispanic White	Yes	High School or above	NA	Never	former	Yes	No	yes	67.7778	6.77778	2.30406	No	NA
406	31532	1	52	6754.13	6706.53	7619.39	19	2005-2006	Male	Non-Hispanic Black	No	NA	poor	NA	NA	No	No	yes	NA	NA	2.21185	No	NA
407	31533	1	54	17856.6	25423.4	30006.6	20	2005-2006	Female	Mexican American	No	High School or above	Not Poor	Never	never	No	No	no	91.1111	9.11111	2.39421	No	no
408	31534	1	51	20791.5	11327.9	12120.4	23	2005-2006	Male	Non-Hispanic Black	No	Below high school	poor	Current	mild	No	No	no	77.2222	7.72222	0.980636	No	NA
409	31535	1	49	32480.8	45645	51877.6	21	2005-2006	Female	Non-Hispanic Black	No	High School or above	poor	Never	former	No	NA	yes	NA	NA	2.87686	No	yes
410	31536	1	46	8618.88	5357.87	5975.69	4	2005-2006	Female	Mexican American	NA	NA	Not Poor	NA	NA	NA	No	NA	NA	NA	0.219186	NA	NA
411	31537	2	44	29428.5	24480.7	26601.9	16	2005-2006	Female	Non-Hispanic White	No	NA	poor	NA	NA	No	No	no	NA	NA	2.69706	NA	no
412	31538	1	54	3830.55	2177.34	2343.17	0	2005-2006	Female	Mexican American	NA	NA	poor	NA	NA	NA	NA	NA	NA	NA	NA	NA	NA
413	31539	2	54	23365.6	11456.7	NA	17	2005-2006	Female	Other	No	NA	poor	NA	NA	No	No	no	NA	NA	3.49549	NA	no
414	31540	1	58	7880.73	3889.06	4418.42	18	2005-2006	Female	Non-Hispanic Black	No	NA	Not Poor	NA	NA	No	No	no	NA	NA	2.36842	No	no
415	31541	2	58	7058.9	27496.7	30506.5	10	2005-2006	Female	Mexican American	NA	NA	poor	NA	NA	No	No	yes	NA	NA	1.42418	NA	no
416	31542	1	46	0	NA	NA	34	2005-2006	Male	Non-Hispanic White	No	High School or above	poor	Current	NA	No	No	NA	NA	NA	NA	No	NA
417	31543	2	56	49070.4	67987.7	78275	7	2005-2006	Female	Non-Hispanic White	NA	NA	Not Poor	NA	NA	NA	No	no	NA	NA	2.88779	NA	NA
418	31544	1	47	4807.05	4526.96	4961.68	19	2005-2006	Female	Mexican American	No	NA	poor	NA	NA	No	No	yes	NA	NA	1.46552	No	no
419	31545	1	58	28045	12093.5	14273.7	33	2005-2006	Female	Mexican American	Yes	Below high school	poor	Never	former	Yes	No	no	87.7778	8.77778	-0.935005	No	no
420	31546	1	45	32775.9	40237.3	43153	80	2005-2006	Female	Non-Hispanic White	No	Below high school	poor	Current	former	Yes	No	yes	33.8889	3.38889	3.79293	No	NA
421	31547	2	46	24010.4	12373.1	14822.6	27	2005-2006	Male	Mexican American	Yes	Below high school	poor	Never	heavy	No	No	yes	NA	NA	0.802097	No	NA
422	31548	2	55	10769.3	26066.6	29784.9	69	2005-2006	Male	Mexican American	No	Below high school	Not Poor	Current	heavy	Yes	No	yes	41.6667	4.16667	0.157072	No	NA
423	31549	2	50	42274.2	58571.6	60031.4	7	2005-2006	Male	Non-Hispanic White	NA	NA	Not Poor	NA	NA	NA	No	no	NA	NA	1.24276	NA	NA
424	31550	2	44	48445.8	29386.3	41119.7	23	2005-2006	Male	Non-Hispanic White	Yes	High School or above	Not Poor	Current	mild	Yes	No	yes	55.5556	5.55556	3.08243	No	NA
425	31551	1	46	108894	175856	185741	53	2005-2006	Female	Non-Hispanic White	No	High School or above	Not Poor	Former	moderate	Yes	No	yes	66.6667	6.66667	-0.379414	No	no
426	31552	2	53	0	NA	NA	5	2005-2006	Female	Non-Hispanic Black	NA	NA	Not Poor	NA	NA	NA	No	NA	NA	NA	NA	NA	NA
427	31553	1	58	20898.5	8964.61	9369.17	48	2005-2006	Male	Mexican American	Yes	High School or above	Not Poor	Former	moderate	Yes	No	yes	57.7778	5.77778	1.51022	No	NA
428	31554	1	49	7609.09	12765.2	13241.1	15	2005-2006	Male	Non-Hispanic Black	No	NA	Not Poor	NA	NA	No	No	no	NA	NA	1.87117	No	NA
429	31555	1	46	104792	124779	131794	43	2005-2006	Male	Non-Hispanic White	No	High School or above	Not Poor	Former	heavy	Yes	No	yes	50	5	-0.0342556	No	NA
430	31556	1	52	7153.21	9828.46	10856.4	18	2005-2006	Female	Non-Hispanic Black	No	NA	poor	NA	NA	No	No	no	NA	NA	3.41766	No	no
431	31557	1	53	0	NA	NA	36	2005-2006	Male	Mexican American	Yes	Below high school	Not Poor	Never	NA	No	No	NA	NA	NA	NA	No	NA
432	31558	2	49	25136.6	NA	NA	85	2005-2006	Male	Non-Hispanic White	No	Below high school	Not Poor	Never	never	Yes	No	yes	NA	NA	NA	Yes	NA
433	31559	1	55	62457.7	38298	NA	66	2005-2006	Female	Non-Hispanic White	Yes	High School or above	Not Poor	Never	never	Yes	Yes	yes	NA	NA	-0.188138	No	NA
434	31560	2	54	6158.06	12310.4	13210.5	18	2005-2006	Male	Other	No	NA	Not Poor	NA	NA	No	No	no	NA	NA	1.02983	No	NA
435	31561	2	56	4707.4	1920.31	1971.56	12	2005-2006	Male	Non-Hispanic Black	NA	NA	Not Poor	NA	NA	No	No	no	NA	NA	2.35094	No	NA
436	31562	1	52	0	NA	NA	6	2005-2006	Female	Non-Hispanic Black	NA	NA	NA	NA	NA	NA	No	NA	NA	NA	NA	NA	NA
437	31563	2	49	76869.2	91531	96676.1	61	2005-2006	Female	Non-Hispanic White	Yes	High School or above	Not Poor	Former	former	Yes	No	no	52.2222	5.22222	2.97757	No	NA
438	31564	1	49	7163.34	9992.99	11038.2	18	2005-2006	Male	Non-Hispanic Black	Yes	NA	Not Poor	NA	NA	No	No	no	NA	NA	1.70092	NA	NA
439	31565	1	52	4928.41	2504.42	2744.92	19	2005-2006	Male	Mexican American	No	NA	Not Poor	NA	NA	No	No	yes	NA	NA	2.00442	No	NA
440	31566	1	53	44362.9	21040.5	21388.9	13	2005-2006	Male	Non-Hispanic White	NA	NA	Not Poor	NA	NA	No	No	no	NA	NA	2.12515	No	NA
441	31567	2	52	69682.3	42728	44647.4	55	2005-2006	Male	Non-Hispanic White	Yes	High School or above	Not Poor	Never	mild	Yes	No	no	80.5556	8.05556	2.88122	No	NA
442	31568	2	53	11046.4	NA	NA	11	2005-2006	Male	Non-Hispanic Black	NA	NA	Not Poor	NA	NA	No	No	no	NA	NA	NA	NA	NA
443	31569	1	47	68236	81251.2	85818.4	62	2005-2006	Female	Non-Hispanic White	Yes	High School or above	Not Poor	Former	mild	Yes	Yes	no	71.6667	7.16667	0.713597	No	NA
444	31570	2	46	90856.8	146728	155513	52	2005-2006	Male	Non-Hispanic White	Yes	High School or above	Not Poor	Never	mild	No	No	no	83.3333	8.33333	2.15633	No	NA
445	31571	1	51	5150.38	2617.21	2868.54	19	2005-2006	Female	Mexican American	No	NA	poor	NA	NA	No	Yes	yes	NA	NA	1.55031	No	no
446	31572	1	52	4762.24	12942	16039.2	17	2005-2006	Male	Mexican American	No	NA	poor	NA	NA	No	No	yes	NA	NA	2.89715	No	NA
447	31573	2	52	12614.5	21885.8	25459.4	65	2005-2006	Female	Non-Hispanic Black	Yes	High School or above	Not Poor	Never	former	Yes	Yes	yes	NA	NA	2.79508	NA	NA
448	31574	1	54	39593.5	18778.4	19089.4	14	2005-2006	Male	Non-Hispanic White	No	NA	Not Poor	NA	NA	No	No	no	NA	NA	1.11644	No	NA
449	31575	2	46	42096.5	19965.5	20296.2	15	2005-2006	Male	Non-Hispanic White	No	NA	Not Poor	NA	NA	No	No	no	NA	NA	2.68315	No	NA
450	31576	2	44	0	NA	NA	51	2005-2006	Male	Non-Hispanic White	Yes	Below high school	Not Poor	Former	NA	No	No	NA	NA	NA	NA	NA	NA
451	31577	2	44	91583.2	66958.2	74767.1	52	2005-2006	Female	Non-Hispanic White	No	High School or above	Not Poor	Current	moderate	No	No	no	73.3333	7.33333	2.45741	No	no
452	31578	2	53	9267.74	5761.22	6200.01	4	2005-2006	Female	Mexican American	NA	NA	poor	NA	NA	NA	No	NA	NA	NA	2.26284	NA	NA
453	31579	1	53	40486	33679.1	39243.4	19	2005-2006	Male	Non-Hispanic White	No	NA	Not Poor	NA	NA	No	No	yes	NA	NA	1.94759	No	NA
454	31580	2	53	47705.8	26000.7	NA	12	2005-2006	Male	Non-Hispanic White	NA	NA	poor	NA	NA	No	No	yes	NA	NA	4.2729	No	NA
455	31581	1	52	0	NA	NA	18	2005-2006	Male	Non-Hispanic Black	No	NA	Not Poor	NA	NA	No	No	NA	NA	NA	NA	NA	NA
456	31582	2	51	23622.9	15850.5	16959.4	37	2005-2006	Male	Non-Hispanic Black	Yes	High School or above	Not Poor	Never	former	Yes	No	no	65.5556	6.55556	1.77409	No	NA
457	31583	1	57	5171.59	2068.35	2143.65	13	2005-2006	Male	Mexican American	NA	NA	poor	NA	NA	No	No	yes	NA	NA	2.97664	NA	NA
458	31584	1	52	10216.8	18690.2	23135.5	0	2005-2006	Female	Non-Hispanic Black	NA	NA	Not Poor	NA	NA	NA	NA	NA	NA	NA	3.86461	NA	NA
459	31585	1	54	18213	7812.67	NA	40	2005-2006	Female	Mexican American	Yes	High School or above	poor	Never	never	Yes	No	yes	NA	NA	0.0298666	No	no
460	31586	2	57	8827.87	4441.6	4737.77	8	2005-2006	Male	Mexican American	NA	NA	NA	NA	NA	No	No	no	NA	NA	1.4265	NA	NA
461	31587	1	56	9341.57	13607.6	NA	70	2005-2006	Male	Mexican American	Yes	Below high school	poor	Former	former	No	No	no	NA	NA	0.952378	No	NA
462	31588	2	49	35161.3	72425.9	77721.4	19	2005-2006	Female	Non-Hispanic White	No	NA	Not Poor	NA	NA	No	No	yes	NA	NA	3.43348	No	no
463	31589	2	53	7361.42	15163.2	18506.5	16	2005-2006	Female	Non-Hispanic White	Yes	NA	poor	NA	NA	No	NA	yes	NA	NA	2.14314	No	yes
464	31590	2	57	19974.9	8568.43	8955.11	49	2005-2006	Male	Mexican American	Yes	Below high school	poor	Never	mild	No	No	yes	72.2222	7.22222	-0.760896	No	NA
465	31591	1	44	21638.9	10989.7	11981.2	51	2005-2006	Male	Non-Hispanic Black	Yes	High School or above	Not Poor	Current	moderate	No	No	no	62.2222	6.22222	0.47112	No	NA
466	31592	2	57	7379.33	3165.44	3308.29	62	2005-2006	Female	Mexican American	Yes	Below high school	poor	Never	former	Yes	Yes	yes	85	8.5	-2.8735	No	NA
467	31593	1	57	24649.4	11763.6	12294.5	58	2005-2006	Female	Mexican American	Yes	High School or above	Not Poor	Current	moderate	Yes	Yes	yes	49.4444	4.94444	3.95864	No	no
468	31594	1	48	6660.41	3286.85	3734.23	17	2005-2006	Female	Non-Hispanic Black	No	NA	Not Poor	NA	NA	No	No	no	NA	NA	3.5451	No	no
469	31595	1	44	25656.3	NA	NA	2	2005-2006	Male	Non-Hispanic White	NA	NA	Not Poor	NA	NA	NA	No	NA	NA	NA	NA	NA	NA
470	31596	1	51	9636.16	4217.92	4557.92	10	2005-2006	Female	Non-Hispanic Black	NA	NA	Not Poor	NA	NA	No	No	yes	NA	NA	1.95451	NA	no
471	31597	1	55	6776.74	17262.9	21069.2	18	2005-2006	Male	Other	No	NA	Not Poor	NA	NA	No	No	yes	NA	NA	-0.728709	No	NA
472	31598	1	46	5698.59	10455.9	11543.6	2	2005-2006	Female	Mexican American	NA	NA	Not Poor	NA	NA	NA	No	NA	NA	NA	2.91875	NA	NA
473	31599	1	49	112247	68827.9	71919.9	42	2005-2006	Male	Non-Hispanic White	Yes	High School or above	Not Poor	Never	never	No	No	yes	61.1111	6.11111	0.113968	No	NA
474	31600	2	51	0	NA	NA	14	2005-2006	Male	Non-Hispanic Black	No	NA	poor	NA	NA	NA	No	NA	NA	NA	NA	NA	NA
475	31601	1	47	34421.3	66092	74542.9	82	2005-2006	Female	Non-Hispanic White	Yes	High School or above	Not Poor	Never	mild	No	No	yes	91.1111	9.11111	1.0819	No	NA
476	31602	1	44	44160.5	73161.4	83684.4	4	2005-2006	Female	Non-Hispanic White	NA	NA	poor	NA	NA	NA	No	NA	NA	NA	3.44088	NA	NA
477	31603	1	45	15809.7	12735.1	13657.9	79	2005-2006	Male	Non-Hispanic White	No	Below high school	poor	Former	mild	No	No	yes	67.2222	6.72222	3.86157	No	NA
478	31604	1	53	7781.04	10854.7	12076.8	16	2005-2006	Female	Non-Hispanic Black	No	NA	Not Poor	NA	NA	No	No	no	NA	NA	1.65927	No	no
479	31605	1	45	36880.4	23884.3	25560.3	11	2005-2006	Male	Non-Hispanic White	NA	NA	poor	NA	NA	No	No	no	NA	NA	0.406288	NA	NA
480	31606	2	50	38568.3	23716.4	26748.9	78	2005-2006	Female	Non-Hispanic White	Yes	High School or above	poor	Former	never	Yes	No	yes	NA	NA	0.733582	No	NA
481	31607	2	58	6529.18	3285.05	3504.1	10	2005-2006	Male	Mexican American	NA	NA	poor	NA	NA	No	No	no	NA	NA	2.00887	NA	NA
482	31608	2	50	26584.7	23148.5	29507.9	40	2005-2006	Male	Non-Hispanic Black	Yes	High School or above	poor	Never	former	No	No	no	65.5556	6.55556	-0.86949	No	NA
483	31609	2	58	21102	76014.8	87628.2	44	2005-2006	Male	Mexican American	Yes	Below high school	Not Poor	Former	heavy	No	Yes	yes	60	6	-0.950874	No	NA
484	31610	2	50	22475.1	18104.2	19416.1	85	2005-2006	Male	Non-Hispanic White	Yes	High School or above	Not Poor	Former	mild	Yes	No	yes	50.5556	5.05556	0.559467	Yes	NA
485	31611	2	55	11006.1	5537.54	5906.79	8	2005-2006	Male	Mexican American	NA	NA	Not Poor	NA	NA	NA	No	yes	NA	NA	2.99105	NA	NA
486	31612	2	44	29259.8	48475.2	55447.5	2	2005-2006	Female	Non-Hispanic White	NA	NA	Not Poor	NA	NA	NA	No	NA	NA	NA	3.47016	NA	NA
487	31613	2	55	2831.85	5195.96	5736.48	0	2005-2006	Male	Mexican American	NA	NA	Not Poor	NA	NA	NA	NA	NA	NA	NA	NA	NA	NA
488	31614	2	48	12345.7	20994.5	23240.6	2	2005-2006	Male	Other	NA	NA	poor	NA	NA	NA	No	NA	NA	NA	0.8718	NA	NA
489	31615	1	53	18615.8	7985.43	8345.79	47	2005-2006	Female	Mexican American	No	High School or above	Not Poor	Former	mild	Yes	Yes	yes	45	4.5	1.476	Yes	no
490	31616	1	50	45704	63323.6	64901.9	10	2005-2006	Female	Other	NA	NA	Not Poor	NA	NA	No	No	no	NA	NA	3.91081	NA	no
491	31617	2	57	4166.93	2117.46	2320.8	16	2005-2006	Male	Mexican American	No	NA	Not Poor	NA	NA	No	No	no	NA	NA	3.08988	No	NA
492	31618	1	48	6573.2	3243.81	3685.34	16	2005-2006	Male	Non-Hispanic Black	No	NA	Not Poor	NA	NA	No	No	no	NA	NA	2.18576	NA	NA
493	31619	2	55	123045	221880	236793	31	2005-2006	Female	Non-Hispanic White	No	High School or above	Not Poor	Never	heavy	No	Yes	yes	72.2222	7.22222	1.06055	No	no
494	31620	1	57	155045	119245	124602	53	2005-2006	Female	Other	No	High School or above	Not Poor	Never	mild	Yes	No	yes	92.2222	9.22222	-0.400171	No	no
495	31621	1	54	7718.72	4014.03	NA	5	2005-2006	Female	Mexican American	NA	NA	Not Poor	NA	NA	NA	No	NA	NA	NA	0.532445	NA	NA
496	31622	2	50	19104	20945.7	22696.4	71	2005-2006	Female	Non-Hispanic Black	Yes	High School or above	Not Poor	Never	former	Yes	No	yes	NA	NA	2.68563	No	NA
497	31623	2	45	29628.8	NA	NA	10	2005-2006	Female	Other	NA	NA	Not Poor	NA	NA	No	No	no	NA	NA	NA	NA	no
498	31624	1	46	47195.2	78189.2	89435.3	4	2005-2006	Male	Non-Hispanic White	NA	NA	Not Poor	NA	NA	NA	No	NA	NA	NA	1.91187	NA	NA
499	31625	2	58	4476.16	2136.19	NA	63	2005-2006	Male	Mexican American	Yes	Below high school	Not Poor	Current	mild	Yes	Yes	yes	NA	NA	1.86783	No	NA
500	31626	1	51	5104.77	3974.89	4548.91	2	2005-2006	Female	Non-Hispanic Black	NA	NA	Not Poor	NA	NA	NA	No	NA	NA	NA	3.13556	NA	NA
501	31627	1	55	36727.7	30552.7	33200	19	2005-2006	Male	Non-Hispanic White	No	NA	Not Poor	NA	NA	No	No	no	NA	NA	1.14463	No	NA
502	31628	1	48	26530	27628.9	31602.8	1	2005-2006	Male	Non-Hispanic White	NA	NA	Not Poor	NA	NA	NA	No	NA	NA	NA	2.55205	NA	NA
503	31629	1	47	35580.6	66049.8	80613.1	19	2005-2006	Male	Non-Hispanic White	No	NA	poor	NA	NA	No	No	no	NA	NA	-1.79331	No	NA
504	31630	2	48	8948.29	15379.7	16413.4	33	2005-2006	Female	Other	Yes	High School or above	Not Poor	Former	moderate	No	NA	yes	NA	NA	0.566066	No	yes
505	31631	1	55	8080.47	7397.2	7890.47	8	2005-2006	Female	Mexican American	NA	NA	NA	NA	NA	No	No	no	NA	NA	0.78265	NA	no
506	31632	1	46	14351.5	10305.7	10973.3	2	2005-2006	Female	Other	NA	NA	poor	NA	NA	NA	No	NA	NA	NA	1.68849	NA	NA
507	31633	2	47	40366.2	24821.9	26843.3	85	2005-2006	Female	Non-Hispanic White	No	Below high school	Not Poor	Never	former	Yes	No	yes	54.4444	5.44444	1.16813	Yes	NA
508	31634	2	58	7827.28	8331.06	8707.03	67	2005-2006	Male	Mexican American	No	Below high school	NA	Former	mild	No	Yes	yes	NA	NA	1.27666	No	NA
509	31635	1	53	3584.14	1545.54	1824.17	27	2005-2006	Female	Mexican American	Yes	Below high school	poor	Never	never	No	NA	yes	NA	NA	0.299315	No	yes
510	31636	2	49	20856.5	33366.8	44029.9	72	2005-2006	Female	Non-Hispanic Black	No	Below high school	Not Poor	Former	former	Yes	No	no	65.5556	6.55556	1.60361	No	NA
511	31637	2	48	37670.7	20531.4	20871.3	13	2005-2006	Male	Non-Hispanic White	NA	NA	Not Poor	NA	NA	No	No	yes	NA	NA	1.52504	No	NA
512	31638	1	45	66948	37339.7	40791.5	22	2005-2006	Female	Non-Hispanic White	No	High School or above	Not Poor	Current	heavy	No	No	no	72.7778	7.27778	-0.0593131	No	no
513	31639	2	54	2322.54	1196.86	1412.62	22	2005-2006	Female	Mexican American	No	Below high school	poor	Never	never	No	NA	yes	NA	NA	3.13584	No	yes
514	31640	2	58	21498.8	10260.1	12800.3	44	2005-2006	Female	Mexican American	Yes	Below high school	poor	Current	moderate	No	NA	yes	NA	NA	-0.622524	No	yes
515	31641	2	45	4127.69	2036.97	2314.24	17	2005-2006	Female	Non-Hispanic Black	No	NA	Not Poor	NA	NA	No	No	no	NA	NA	0.780523	No	no
516	31642	1	57	8224.19	7814.36	8320.52	2	2005-2006	Female	Other	NA	NA	Not Poor	NA	NA	NA	No	NA	NA	NA	3.72166	NA	NA
517	31643	2	56	5460.31	7617.24	8413.94	16	2005-2006	Female	Non-Hispanic Black	No	NA	Not Poor	NA	NA	No	No	no	NA	NA	2.52973	NA	no
518	31644	2	56	4113.14	2556.91	2751.64	1	2005-2006	Male	Mexican American	NA	NA	NA	NA	NA	NA	No	NA	NA	NA	2.55389	NA	NA
519	31645	1	48	7187.61	5767.99	5921.92	12	2005-2006	Female	Non-Hispanic Black	NA	NA	Not Poor	NA	NA	No	No	no	NA	NA	1.71769	No	no
520	31646	2	52	5139.26	4839.81	NA	17	2005-2006	Male	Mexican American	No	NA	poor	NA	NA	No	No	yes	NA	NA	2.28741	No	NA
521	31647	2	45	7442.71	3257.81	3520.42	7	2005-2006	Male	Non-Hispanic Black	NA	NA	poor	NA	NA	NA	No	no	NA	NA	2.84549	NA	NA
522	31648	1	58	2886.81	1794.57	1931.24	0	2005-2006	Female	Mexican American	NA	NA	Not Poor	NA	NA	NA	NA	NA	NA	NA	NA	NA	NA
523	31649	2	47	107077	82352.3	86051.8	47	2005-2006	Male	Non-Hispanic White	Yes	High School or above	Not Poor	Never	moderate	No	No	no	94.4444	9.44444	-3.58165	No	NA
524	31650	2	55	4852.18	2611.05	2861.79	16	2005-2006	Female	Mexican American	No	NA	poor	NA	NA	No	No	no	NA	NA	-0.953715	NA	no
525	31651	1	54	3896.36	2096.7	2577.9	17	2005-2006	Female	Mexican American	No	NA	NA	NA	NA	No	No	yes	NA	NA	1.80251	No	no
526	31652	2	49	6223.91	3775.31	5282.72	23	2005-2006	Female	Non-Hispanic White	Yes	High School or above	Not Poor	Former	heavy	No	NA	yes	NA	NA	2.28527	No	yes
527	31653	1	50	23315.7	43281.9	52825.1	16	2005-2006	Female	Non-Hispanic White	No	NA	poor	NA	NA	No	No	yes	NA	NA	1.00509	No	no
528	31654	1	54	42601.4	158779	162737	11	2005-2006	Female	Non-Hispanic White	NA	NA	Not Poor	NA	NA	No	No	yes	NA	NA	2.04805	NA	no
529	31655	2	57	8744.84	4547.66	4850.9	6	2005-2006	Male	Mexican American	NA	NA	Not Poor	NA	NA	NA	No	no	NA	NA	2.45109	NA	NA
530	31656	1	52	13546.6	12871.6	13705.3	3	2005-2006	Female	Other	NA	NA	poor	NA	NA	NA	No	NA	NA	NA	0.438447	NA	NA
531	31657	1	51	9374.89	14998.2	19791.2	73	2005-2006	Male	Non-Hispanic Black	Yes	Below high school	Not Poor	Former	never	Yes	No	no	66.6667	6.66667	3.70977	No	NA
532	31658	2	51	26972.7	25449.7	27745.7	46	2005-2006	Female	Non-Hispanic Black	Yes	High School or above	Not Poor	Never	former	No	Yes	yes	51.6667	5.16667	0.673897	No	no
533	31659	2	44	6571.4	6243.93	6648.37	0	2005-2006	Male	Non-Hispanic White	NA	NA	poor	NA	NA	NA	NA	NA	NA	NA	3.89073	NA	NA
534	31660	2	56	8447.36	4250.15	4533.56	10	2005-2006	Female	Mexican American	NA	NA	Not Poor	NA	NA	No	No	yes	NA	NA	2.91927	NA	no
535	31661	1	51	21367.3	10851.7	13832.9	48	2005-2006	Male	Non-Hispanic Black	Yes	High School or above	Not Poor	Never	mild	Yes	No	yes	76.1111	7.61111	1.48502	Yes	NA
536	31662	1	55	18353.3	45478.2	51965.5	44	2005-2006	Female	Mexican American	No	High School or above	poor	Never	moderate	No	No	no	83.3333	8.33333	2.41463	No	no
537	31663	2	53	20309.2	16359.5	17544.9	76	2005-2006	Male	Non-Hispanic White	Yes	High School or above	Not Poor	Former	never	No	No	yes	62.7778	6.27778	2.23324	No	NA
538	31664	2	45	27295.1	12945.6	13159.9	12	2005-2006	Male	Non-Hispanic White	NA	NA	Not Poor	NA	NA	No	No	yes	NA	NA	2.16842	No	NA
539	31665	1	46	0	NA	NA	13	2005-2006	Female	Non-Hispanic White	NA	NA	Not Poor	NA	NA	NA	No	NA	NA	NA	NA	NA	NA
540	31666	2	49	25443.3	13862.3	14832.1	39	2005-2006	Male	Non-Hispanic Black	No	High School or above	poor	Never	mild	No	No	no	81.6667	8.16667	-0.463831	No	NA
541	31667	2	48	31850.1	33169.3	36717.9	1	2005-2006	Female	Other	NA	NA	poor	NA	NA	NA	No	NA	NA	NA	3.1662	NA	NA
542	31668	2	49	32005.3	25781	29227.8	85	2005-2006	Female	Non-Hispanic White	No	High School or above	Not Poor	Never	never	No	No	no	97.7778	9.77778	0.0135256	No	NA
543	31669	1	58	13883.3	19766.4	23329.8	25	2005-2006	Female	Mexican American	Yes	High School or above	Not Poor	Current	heavy	No	No	no	75.5556	7.55556	2.24861	No	no
544	31670	1	52	11868.4	5195.01	5613.78	7	2005-2006	Male	Non-Hispanic Black	NA	NA	poor	NA	NA	NA	No	no	NA	NA	0.982495	NA	NA
545	31671	2	55	12404.3	6241	6657.16	11	2005-2006	Male	Mexican American	NA	NA	poor	NA	NA	No	No	no	NA	NA	-0.643019	NA	NA
546	31672	2	57	4750.81	4474	4903.64	17	2005-2006	Female	Mexican American	No	NA	NA	NA	NA	No	No	no	NA	NA	2.39993	No	no
547	31673	2	55	10232.6	16412.3	18119.6	3	2005-2006	Male	Mexican American	NA	NA	Not Poor	NA	NA	NA	No	NA	NA	NA	2.90218	NA	NA
548	31674	1	47	71411.1	61631.6	67329	28	2005-2006	Female	Non-Hispanic White	Yes	High School or above	Not Poor	Former	heavy	No	Yes	yes	66.6667	6.66667	3.39418	No	no
549	31675	1	46	44749.8	24389.6	24793.5	15	2005-2006	Male	Non-Hispanic White	No	NA	Not Poor	NA	NA	No	No	no	NA	NA	2.02036	No	NA
550	31676	1	54	13827.9	NA	NA	2	2005-2006	Female	Other	NA	NA	poor	NA	NA	NA	No	NA	NA	NA	NA	NA	NA
551	31677	2	50	7589.66	3096.08	3178.7	14	2005-2006	Male	Non-Hispanic Black	No	NA	Not Poor	NA	NA	No	No	no	NA	NA	2.01451	No	NA
552	31678	2	55	7787.47	4841.02	5209.73	2	2005-2006	Male	Mexican American	NA	NA	Not Poor	NA	NA	NA	No	NA	NA	NA	2.85098	NA	NA
553	31679	2	53	94129.4	52499.9	NA	36	2005-2006	Male	Non-Hispanic White	Yes	High School or above	Not Poor	Never	moderate	No	No	no	NA	NA	1.77785	No	NA
554	31680	2	58	1430.25	2036.32	2403.42	24	2005-2006	Female	Mexican American	Yes	Below high school	poor	Never	mild	No	No	yes	80	8	-2.12114	No	no
555	31681	1	44	21227.8	32789.8	37267.1	22	2005-2006	Male	Non-Hispanic Black	No	High School or above	Not Poor	Current	heavy	No	No	no	NA	NA	3.70785	No	NA
556	31682	1	49	8008.05	5060.59	5195.64	13	2005-2006	Female	Non-Hispanic Black	NA	NA	NA	NA	NA	No	No	no	NA	NA	3.43864	NA	no
557	31683	2	44	46015.7	47921.6	54814.3	4	2005-2006	Female	Non-Hispanic White	NA	NA	Not Poor	NA	NA	NA	No	NA	NA	NA	3.23116	NA	NA
558	31684	2	54	45790.9	29552.7	NA	6	2005-2006	Female	Non-Hispanic White	NA	NA	Not Poor	NA	NA	NA	No	no	NA	NA	3.63847	NA	NA
559	31685	1	44	31184.5	51102.3	60095.7	14	2005-2006	Male	Non-Hispanic White	No	NA	Not Poor	NA	NA	No	No	yes	NA	NA	3.22873	No	NA
560	31686	1	58	4625.89	2350.68	2576.42	17	2005-2006	Male	Mexican American	No	NA	poor	NA	NA	No	No	yes	NA	NA	0.606493	No	NA
561	31687	2	53	15009.2	6569.78	7099.37	6	2005-2006	Female	Non-Hispanic Black	NA	NA	Not Poor	NA	NA	NA	No	no	NA	NA	2.76222	NA	NA
562	31688	1	49	12277.8	42879.1	NA	3	2005-2006	Male	Non-Hispanic Black	NA	NA	poor	NA	NA	NA	No	NA	NA	NA	2.43137	NA	NA
563	31689	2	56	5539.89	3577.39	5175.22	16	2005-2006	Male	Non-Hispanic Black	No	NA	poor	NA	NA	No	No	no	NA	NA	2.17992	No	NA
564	31690	1	44	77821.3	133754	NA	38	2005-2006	Female	Non-Hispanic White	Yes	High School or above	Not Poor	Never	former	No	No	yes	NA	NA	2.08573	No	no
565	31691	1	46	29210.9	54178.1	63024.5	52	2005-2006	Male	Non-Hispanic Black	No	High School or above	Not Poor	Never	mild	Yes	No	yes	83.3333	8.33333	-2.61454	No	NA
566	31692	2	55	54050.5	29458.7	29946.5	14	2005-2006	Male	Non-Hispanic White	No	NA	Not Poor	NA	NA	No	No	no	NA	NA	-0.453104	No	NA
567	31693	2	47	20560.3	NA	NA	0	2005-2006	Female	Non-Hispanic White	NA	NA	Not Poor	NA	NA	NA	NA	NA	NA	NA	NA	NA	NA
568	31694	1	46	41804.5	102141	109431	14	2005-2006	Female	Non-Hispanic White	No	NA	Not Poor	NA	NA	No	No	no	NA	NA	-1.30335	NA	no
569	31695	1	58	6263.25	3257.13	3474.33	8	2005-2006	Female	Mexican American	NA	NA	poor	NA	NA	No	No	no	NA	NA	2.38588	NA	no
570	31696	1	53	6004.18	6136.75	6604.13	1	2005-2006	Female	Mexican American	NA	NA	Not Poor	NA	NA	NA	No	NA	NA	NA	2.77795	NA	NA
571	31697	2	58	5960.63	6092.24	6556.23	3	2005-2006	Female	Mexican American	NA	NA	NA	NA	NA	NA	No	NA	NA	NA	3.28668	NA	NA
572	31698	2	45	5356.65	3385.07	3475.41	14	2005-2006	Male	Non-Hispanic Black	No	NA	Not Poor	NA	NA	No	No	no	NA	NA	3.48017	No	NA
573	31699	2	51	23622.9	15850.5	16959.4	31	2005-2006	Male	Non-Hispanic Black	Yes	High School or above	Not Poor	Never	moderate	No	No	no	70	7	2.10875	No	NA
574	31700	2	56	17322.7	42266.1	50161	36	2005-2006	Female	Mexican American	Yes	High School or above	poor	Never	NA	No	No	no	NA	NA	0.0088486	No	no
575	31701	1	48	10840.2	9798.84	10588.7	11	2005-2006	Female	Non-Hispanic Black	NA	NA	Not Poor	NA	NA	No	No	no	NA	NA	3.49604	NA	no
576	31702	1	52	85442.7	146853	156723	22	2005-2006	Male	Other	No	High School or above	Not Poor	Never	mild	No	No	no	80	8	1.66998	No	NA
577	31703	2	54	26702.4	49525.6	NA	44	2005-2006	Male	Non-Hispanic Black	Yes	High School or above	Not Poor	Former	former	No	No	yes	NA	NA	0.0707649	No	NA
578	31704	2	58	4299.06	8771	10870	19	2005-2006	Male	Mexican American	No	NA	poor	NA	NA	No	No	no	NA	NA	-0.961547	No	NA
579	31705	2	56	5435.29	9972.84	11524.2	2	2005-2006	Female	Mexican American	NA	NA	poor	NA	NA	NA	No	NA	NA	NA	3.34024	NA	NA
580	31706	2	46	101923	169164	179294	45	2005-2006	Female	Non-Hispanic White	Yes	High School or above	Not Poor	Never	mild	No	No	no	94.4444	9.44444	1.34931	No	no
581	31707	1	47	63032.1	121027	130883	75	2005-2006	Female	Non-Hispanic White	Yes	High School or above	Not Poor	Never	mild	Yes	No	yes	62.2222	6.22222	1.41335	No	NA
582	31708	2	58	1430.25	3489.7	4141.55	29	2005-2006	Female	Mexican American	Yes	Below high school	poor	Never	never	No	NA	yes	NA	NA	0.218278	No	yes
583	31709	1	45	73621.9	124757	133142	39	2005-2006	Male	Non-Hispanic White	Yes	High School or above	Not Poor	Former	heavy	No	No	yes	75.5556	7.55556	1.3934	No	NA
584	31710	2	50	87154.2	140748	148660	42	2005-2006	Male	Non-Hispanic White	Yes	High School or above	Not Poor	Former	mild	Yes	No	yes	38.8889	3.88889	-2.36491	No	NA
585	31711	1	48	26775.6	37627.5	48286	23	2005-2006	Female	Non-Hispanic Black	Yes	High School or above	poor	Never	former	No	No	no	66.1111	6.61111	2.58934	No	no
586	31712	2	56	20683.6	11269.1	12057.5	31	2005-2006	Female	Non-Hispanic Black	No	Below high school	Not Poor	Never	NA	No	No	yes	NA	NA	3.12912	No	no
587	31713	1	47	11517.9	23061.9	26292.9	9	2005-2006	Male	Non-Hispanic Black	NA	NA	Not Poor	NA	NA	No	No	no	NA	NA	3.4256	NA	NA
588	31714	1	49	26537.2	13675.2	16140.5	21	2005-2006	Male	Mexican American	Yes	Below high school	poor	Current	heavy	No	No	yes	63.3333	6.33333	-0.232132	No	NA
589	31715	1	52	7013.77	21295.2	28249.5	0	2005-2006	Female	Non-Hispanic Black	NA	NA	Not Poor	NA	NA	NA	NA	NA	NA	NA	1.56076	NA	NA
590	31716	1	46	13485.4	NA	NA	1	2005-2006	Male	Non-Hispanic White	NA	NA	poor	NA	NA	NA	No	NA	NA	NA	NA	NA	NA
591	31717	1	45	36235	26492.1	27682.2	45	2005-2006	Female	Other	Yes	Below high school	poor	Never	NA	No	No	yes	43.8889	4.38889	3.06788	No	no
592	31718	1	50	6927.23	36231.8	40310.9	18	2005-2006	Female	Non-Hispanic Black	No	NA	poor	NA	NA	Yes	No	no	NA	NA	0.683799	No	no
593	31719	2	47	13298.6	22150.1	22702.2	10	2005-2006	Male	Other	NA	NA	poor	NA	NA	No	No	no	NA	NA	2.27111	NA	NA
594	31720	2	45	13136.2	16702.1	NA	73	2005-2006	Female	Non-Hispanic Black	No	High School or above	poor	Never	never	Yes	No	yes	NA	NA	1.68219	No	NA
595	31721	2	49	9950.96	18456.3	21469.9	62	2005-2006	Male	Non-Hispanic Black	No	High School or above	Not Poor	Never	former	Yes	No	yes	72.2222	7.22222	2.48866	No	NA
596	31722	2	56	46160.9	37693.6	40338.8	9	2005-2006	Female	Non-Hispanic White	NA	NA	Not Poor	NA	NA	No	No	no	NA	NA	0.683732	NA	no
597	31723	1	49	7749.93	3824.51	5532.72	18	2005-2006	Female	Non-Hispanic Black	No	NA	poor	NA	NA	No	No	no	NA	NA	2.75877	No	no
598	31724	2	58	102186	61984	67713.9	37	2005-2006	Female	Other	Yes	High School or above	Not Poor	Never	moderate	No	No	yes	81.1111	8.11111	0.309663	No	no
599	31725	2	58	15389.4	6601.46	6899.38	48	2005-2006	Female	Mexican American	Yes	High School or above	poor	Never	moderate	No	Yes	yes	NA	NA	0.804299	No	no
600	31726	1	44	26139.4	27222	NA	2	2005-2006	Female	Non-Hispanic White	NA	NA	Not Poor	NA	NA	NA	No	NA	NA	NA	3.68362	NA	NA
601	31727	2	57	5192.38	2951.43	3291.76	2	2005-2006	Male	Mexican American	NA	NA	Not Poor	NA	NA	NA	No	NA	NA	NA	3.4976	NA	NA
602	31728	1	48	8800.71	34281.6	38034.1	7	2005-2006	Female	Mexican American	NA	NA	poor	NA	NA	NA	No	yes	NA	NA	0.0739065	NA	NA
603	31729	1	57	36027	57015.8	64638.7	80	2005-2006	Male	Non-Hispanic White	No	High School or above	Not Poor	Former	former	Yes	No	yes	73.3333	7.33333	-2.29329	Yes	NA
604	31730	1	51	15203.9	10095.8	10909.6	11	2005-2006	Female	Non-Hispanic Black	NA	NA	Not Poor	NA	NA	No	No	no	NA	NA	1.55176	NA	no
605	31731	2	58	5437.65	13661.5	16185.5	12	2005-2006	Female	Mexican American	NA	NA	Not Poor	NA	NA	No	No	no	NA	NA	2.44261	No	no
606	31732	2	54	26873.7	25356.3	27643.8	53	2005-2006	Male	Non-Hispanic Black	Yes	High School or above	Not Poor	Former	former	Yes	No	no	59.4444	5.94444	3.6786	No	NA
607	31733	2	44	45600.6	28040.7	30324.1	79	2005-2006	Male	Non-Hispanic White	Yes	High School or above	Not Poor	Former	former	Yes	No	no	71.1111	7.11111	2.12979	Yes	NA
608	31734	2	55	6672.96	26054	30034.4	64	2005-2006	Male	Mexican American	No	High School or above	Not Poor	Former	mild	Yes	Yes	yes	65	6.5	0.683124	No	NA
609	31735	2	46	29902.5	NA	NA	1	2005-2006	Male	Non-Hispanic White	NA	NA	Not Poor	NA	NA	NA	No	NA	NA	NA	NA	NA	NA
610	31736	2	58	12478.6	28081	29781.5	79	2005-2006	Male	Non-Hispanic Black	No	Below high school	Not Poor	Current	former	Yes	Yes	yes	43.8889	4.38889	1.70647	Yes	NA
611	31737	2	55	6056.73	12357	15314.2	19	2005-2006	Female	Mexican American	No	NA	poor	NA	NA	No	No	yes	NA	NA	2.62342	No	no
612	31738	2	53	8779.05	14919.3	17240.1	4	2005-2006	Female	Mexican American	NA	NA	poor	NA	NA	NA	No	NA	NA	NA	3.75818	NA	NA
613	31739	2	46	94141.8	81249.4	88760.3	27	2005-2006	Male	Non-Hispanic White	Yes	High School or above	Not Poor	Current	heavy	No	No	yes	68.8889	6.88889	2.50887	No	NA
614	31740	2	52	5186.11	3145.8	3436.6	28	2005-2006	Female	Other	Yes	High School or above	Not Poor	Never	mild	No	NA	no	NA	NA	-1.95013	No	yes
615	31741	2	49	11712.3	9164.67	11886.8	75	2005-2006	Male	Non-Hispanic Black	Yes	High School or above	Not Poor	Former	former	Yes	Yes	yes	NA	NA	2.19796	Yes	NA
616	31742	2	47	7518.23	4560.42	6381.31	25	2005-2006	Female	Non-Hispanic White	No	High School or above	Not Poor	Former	heavy	No	NA	yes	NA	NA	-0.625134	No	yes
617	31743	1	53	9033.45	4545.03	4848.11	8	2005-2006	Male	Mexican American	NA	NA	Not Poor	NA	NA	No	No	no	NA	NA	2.94163	NA	NA
618	31744	2	50	69657.2	115612	122110	65	2005-2006	Female	Non-Hispanic White	Yes	Below high school	Not Poor	Never	mild	Yes	Yes	yes	65	6.5	1.92172	No	NA
619	31745	1	52	7609.09	3104	3186.84	14	2005-2006	Male	Non-Hispanic Black	No	NA	poor	NA	NA	No	No	no	NA	NA	0.0965515	No	NA
620	31746	2	46	43879.6	69443.1	78727.6	77	2005-2006	Female	Non-Hispanic White	No	Below high school	poor	Never	never	Yes	Yes	yes	64.4444	6.44444	2.836	Yes	NA
621	31747	1	46	86781.6	228020	243346	37	2005-2006	Male	Non-Hispanic White	Yes	High School or above	Not Poor	Never	mild	No	No	yes	66.1111	6.61111	2.21929	No	NA
622	31748	1	46	35641.6	27411.8	28643.2	50	2005-2006	Male	Non-Hispanic White	Yes	High School or above	poor	Never	heavy	Yes	No	yes	74.4444	7.44444	1.75639	No	NA
623	31749	2	44	35488.7	16831.6	18355.2	14	2005-2006	Male	Non-Hispanic White	No	NA	NA	NA	NA	No	No	no	NA	NA	1.72624	NA	NA
624	31750	1	50	60987.3	NA	NA	7	2005-2006	Male	Non-Hispanic White	NA	NA	Not Poor	NA	NA	NA	No	no	NA	NA	NA	NA	NA
625	31751	2	52	55429.6	47838.7	52261	25	2005-2006	Female	Non-Hispanic White	No	High School or above	poor	Current	moderate	No	No	no	72.2222	7.22222	3.24548	No	no
626	31752	2	55	25901.4	27568.4	28812.5	51	2005-2006	Male	Mexican American	Yes	Below high school	Not Poor	Current	heavy	Yes	No	no	68.8889	6.88889	0.717406	No	NA
627	31753	1	48	7943.35	3996.57	4674.55	8	2005-2006	Female	Mexican American	NA	NA	Not Poor	NA	NA	No	No	no	NA	NA	3.09572	NA	no
628	31754	2	49	7691.83	7041.42	7510.96	8	2005-2006	Male	Mexican American	NA	NA	poor	NA	NA	No	No	no	NA	NA	2.60975	NA	NA
629	31755	2	45	23813.7	17410.6	18192.7	47	2005-2006	Male	Other	Yes	Below high school	poor	Former	mild	No	No	no	NA	NA	1.32948	No	NA
630	31756	1	45	27293	14875.3	15121.6	13	2005-2006	Male	Non-Hispanic White	NA	NA	poor	NA	NA	No	No	no	NA	NA	2.05563	No	NA
631	31757	2	50	84166.8	46943.4	51282.9	27	2005-2006	Male	Non-Hispanic White	Yes	High School or above	Not Poor	Current	former	No	No	no	NA	NA	2.9861	No	NA
632	31758	1	54	3881.73	2206.43	2374.48	0	2005-2006	Female	Mexican American	NA	NA	Not Poor	NA	NA	NA	NA	NA	NA	NA	3.9739	NA	NA
633	31759	1	49	6142.86	11271.1	13024.4	0	2005-2006	Female	Mexican American	NA	NA	poor	NA	NA	NA	NA	NA	NA	NA	2.26198	NA	NA
634	31760	2	55	45877.8	32949.4	35083.6	1	2005-2006	Female	Non-Hispanic White	NA	NA	NA	NA	NA	NA	No	NA	NA	NA	1.12768	NA	NA
635	31761	2	55	12205.7	11033.1	11922.5	5	2005-2006	Female	Non-Hispanic Black	NA	NA	poor	NA	NA	NA	No	NA	NA	NA	1.61054	NA	NA
636	31762	1	56	10747.8	9383.61	10701.6	70	2005-2006	Female	Mexican American	No	Below high school	poor	Never	never	Yes	Yes	yes	54.4444	5.44444	4.08032	No	NA
637	31763	2	52	5030.3	10262.9	12047	18	2005-2006	Male	Mexican American	No	NA	Not Poor	NA	NA	No	No	yes	NA	NA	1.02178	No	NA
638	31764	2	58	15510.8	6653.54	6953.8	51	2005-2006	Female	Mexican American	No	High School or above	Not Poor	Current	moderate	No	No	yes	62.2222	6.22222	3.54525	No	no
639	31765	2	56	43970.3	35419.1	37985.5	70	2005-2006	Male	Non-Hispanic White	Yes	High School or above	Not Poor	Former	moderate	Yes	Yes	yes	66.6667	6.66667	3.30315	No	NA
640	31766	1	56	9883.22	9047.52	9650.83	6	2005-2006	Female	Mexican American	NA	NA	NA	NA	NA	NA	No	no	NA	NA	1.19915	NA	NA
641	31767	2	44	92147.6	56503.3	59041.6	45	2005-2006	Female	Non-Hispanic White	Yes	High School or above	Not Poor	Current	heavy	Yes	No	yes	53.8889	5.38889	3.27667	No	no
642	31768	1	58	3357.12	1790.14	1855.32	13	2005-2006	Male	Mexican American	NA	NA	Not Poor	NA	NA	No	No	no	NA	NA	1.08393	No	NA
643	31769	1	48	7289.32	4606.39	5370.83	15	2005-2006	Male	Non-Hispanic Black	No	NA	poor	NA	NA	No	No	no	NA	NA	3.55665	No	NA
644	31770	2	48	18521.6	15124.2	NA	5	2005-2006	Male	Non-Hispanic White	NA	NA	poor	NA	NA	NA	No	NA	NA	NA	3.84369	NA	NA
645	31771	1	52	25594.5	11036.8	13026.5	32	2005-2006	Male	Mexican American	Yes	Below high school	poor	Former	mild	No	No	yes	68.3333	6.83333	1.17332	No	NA
646	31772	1	52	6489.96	2647.47	2718.13	14	2005-2006	Female	Non-Hispanic Black	No	NA	Not Poor	NA	NA	No	No	no	NA	NA	2.28764	No	no
647	31773	1	45	0	NA	NA	6	2005-2006	Female	Non-Hispanic White	NA	NA	Not Poor	NA	NA	NA	No	NA	NA	NA	NA	NA	NA
648	31774	2	52	8362.76	3660.53	4437.02	5	2005-2006	Male	Non-Hispanic Black	NA	NA	Not Poor	NA	NA	NA	No	NA	NA	NA	3.18786	NA	NA
649	31775	1	51	8386.43	5568.79	6017.68	5	2005-2006	Male	Non-Hispanic Black	NA	NA	Not Poor	NA	NA	NA	No	NA	NA	NA	2.56124	NA	NA
650	31776	1	46	54575	90275.8	92525.7	6	2005-2006	Male	Non-Hispanic White	NA	NA	Not Poor	NA	NA	NA	No	no	NA	NA	1.66719	NA	NA
651	31777	2	53	0	NA	NA	61	2005-2006	Male	Mexican American	No	Below high school	poor	Former	NA	No	No	NA	NA	NA	NA	No	NA
652	31778	1	48	24191.3	21064.5	22964.8	41	2005-2006	Male	Non-Hispanic Black	No	High School or above	NA	Current	former	Yes	No	yes	36.6667	3.66667	2.40181	No	NA
653	31779	1	53	21649.4	9286.74	9705.83	55	2005-2006	Male	Mexican American	Yes	Below high school	poor	Current	never	No	No	yes	63.3333	6.33333	0.78491	No	NA
654	31780	2	46	40841.4	99788.4	106910	12	2005-2006	Male	Non-Hispanic White	NA	NA	Not Poor	NA	NA	No	No	no	NA	NA	1.7602	No	NA
655	31781	1	52	28122.5	24487.5	26696.7	58	2005-2006	Female	Non-Hispanic Black	Yes	High School or above	Not Poor	Current	mild	Yes	Yes	no	35	3.5	1.06231	No	no
656	31782	2	52	27689.5	19883.6	21171.5	1	2005-2006	Female	Non-Hispanic White	NA	NA	Not Poor	NA	NA	NA	No	NA	NA	NA	3.7363	NA	NA
657	31783	2	51	6715.05	3816.94	4107.64	4	2005-2006	Female	Mexican American	NA	NA	poor	NA	NA	NA	No	NA	NA	NA	4.04929	NA	NA
658	31784	2	54	10866.2	7215.39	8745.96	7	2005-2006	Female	Non-Hispanic Black	NA	NA	Not Poor	NA	NA	NA	No	no	NA	NA	1.38582	NA	NA
659	31785	1	55	35788.5	22007	24820.9	83	2005-2006	Female	Non-Hispanic White	No	High School or above	Not Poor	Former	former	Yes	No	no	76.6667	7.66667	0.916046	No	NA
660	31786	1	44	73220.3	63193	69034.7	27	2005-2006	Male	Non-Hispanic White	No	High School or above	Not Poor	Never	heavy	No	No	no	NA	NA	1.4646	No	NA
661	31787	1	53	33841.1	82011	86621	58	2005-2006	Male	Non-Hispanic White	No	High School or above	poor	Current	former	Yes	No	yes	47.2222	4.72222	-0.93633	Yes	NA
662	31788	2	54	4727.04	2543.71	3127.5	19	2005-2006	Female	Mexican American	Yes	NA	Not Poor	NA	NA	Yes	No	yes	NA	NA	1.39181	No	no
663	31789	2	56	14835.2	36760.5	NA	53	2005-2006	Male	Mexican American	No	High School or above	Not Poor	Former	heavy	No	No	yes	NA	NA	2.62004	No	NA
664	31790	1	57	5446.78	2931.01	3212.48	18	2005-2006	Male	Mexican American	No	NA	poor	NA	NA	Yes	No	yes	NA	NA	0.838151	No	NA
665	31791	2	45	4517.45	1842.82	1892	12	2005-2006	Male	Non-Hispanic Black	NA	NA	Not Poor	NA	NA	No	No	no	NA	NA	3.20444	NA	NA
666	31792	2	51	49792.1	32135.1	34390.2	11	2005-2006	Male	Other	NA	NA	Not Poor	NA	NA	No	No	yes	NA	NA	1.66684	NA	NA
667	31793	2	49	17518.9	50340.5	59743.7	27	2005-2006	Female	Mexican American	No	Below high school	poor	Never	mild	No	No	yes	70	7	4.00752	No	no
668	31794	2	51	7195.73	4547.25	4668.6	14	2005-2006	Female	Non-Hispanic Black	No	NA	Not Poor	NA	NA	NA	No	no	NA	NA	-1.77173	NA	no
669	31795	2	58	4413.35	15898	18326.9	60	2005-2006	Female	Mexican American	Yes	Below high school	Not Poor	Never	never	Yes	No	yes	80	8	0.598285	No	NA
670	31796	2	52	8341.37	4236.31	4618.5	60	2005-2006	Male	Non-Hispanic Black	Yes	Below high school	Not Poor	Former	moderate	Yes	Yes	yes	66.6667	6.66667	2.39041	No	NA
671	31797	2	45	25649.9	16554.1	17715.8	8	2005-2006	Male	Other	NA	NA	poor	NA	NA	No	No	no	NA	NA	1.41134	NA	NA
672	31798	2	50	11811.2	11222.7	11949.6	1	2005-2006	Male	Non-Hispanic White	NA	NA	poor	NA	NA	NA	No	NA	NA	NA	NA	NA	NA
673	31799	1	45	92950.2	150109	159097	47	2005-2006	Female	Non-Hispanic White	Yes	High School or above	Not Poor	Never	moderate	No	No	yes	78.8889	7.88889	2.08345	No	no
674	31800	2	52	53619.8	39202.5	40963.5	60	2005-2006	Female	Non-Hispanic White	No	High School or above	Not Poor	Never	moderate	No	No	yes	84.4444	8.44444	2.46073	No	NA
675	31801	2	45	4772.67	3021.63	3520.85	18	2005-2006	Female	Other	No	NA	poor	NA	NA	No	No	no	NA	NA	3.57967	No	no
676	31802	2	56	57548	35287.4	36872.6	60	2005-2006	Female	Non-Hispanic White	Yes	High School or above	Not Poor	Former	mild	Yes	Yes	yes	53.3333	5.33333	3.40567	No	NA
677	31803	2	56	1675.64	952.458	NA	0	2005-2006	Male	Mexican American	NA	NA	poor	NA	NA	NA	NA	NA	NA	NA	3.91976	NA	NA
678	31804	2	44	94315.3	152313	NA	52	2005-2006	Female	Non-Hispanic White	Yes	High School or above	Not Poor	Never	former	No	No	yes	NA	NA	2.10812	No	no
679	31805	1	57	66636.2	NA	NA	20	2005-2006	Male	Non-Hispanic White	No	High School or above	NA	Current	NA	No	No	no	NA	NA	NA	No	NA
680	31806	1	49	7481.17	16299.9	NA	19	2005-2006	Male	Non-Hispanic Black	No	NA	Not Poor	NA	NA	No	No	no	NA	NA	0.545958	No	NA
681	31807	2	44	77644.9	92454.7	97651.7	57	2005-2006	Female	Other	No	High School or above	Not Poor	Never	mild	Yes	No	yes	68.8889	6.88889	3.44452	No	no
682	31808	1	56	19169.6	11787.8	12747.7	79	2005-2006	Male	Non-Hispanic White	Yes	High School or above	NA	Never	former	Yes	No	yes	58.8889	5.88889	3.54881	Yes	NA
683	31809	1	57	8224.19	4776.65	5466.46	1	2005-2006	Female	Non-Hispanic Black	NA	NA	Not Poor	NA	NA	NA	No	NA	NA	NA	2.7255	NA	NA
684	31810	2	52	7250.25	NA	NA	4	2005-2006	Male	Mexican American	NA	NA	NA	NA	NA	NA	No	NA	NA	NA	NA	NA	NA
685	31811	1	50	41943.4	27163.2	29069.3	10	2005-2006	Female	Non-Hispanic White	NA	NA	Not Poor	NA	NA	No	No	no	NA	NA	3.17366	NA	no
686	31812	1	57	2385.12	1482.69	1595.61	0	2005-2006	Female	Mexican American	NA	NA	poor	NA	NA	NA	NA	NA	NA	NA	3.89655	NA	NA
687	31813	1	55	18498.1	44774	51160.8	47	2005-2006	Female	Mexican American	No	High School or above	poor	Current	moderate	No	No	yes	62.7778	6.27778	2.68025	No	no
688	31814	2	47	37241.7	44345.1	47000.4	58	2005-2006	Male	Non-Hispanic White	Yes	High School or above	poor	Former	former	Yes	No	yes	72.7778	7.27778	1.367	No	NA
689	31815	1	49	38525.7	NA	NA	1	2005-2006	Female	Non-Hispanic White	NA	NA	Not Poor	NA	NA	NA	No	NA	NA	NA	NA	NA	NA
690	31816	2	54	6474.61	17012.2	19680.2	26	2005-2006	Female	Non-Hispanic White	Yes	High School or above	Not Poor	Never	former	No	NA	yes	NA	NA	3.04902	No	yes
691	31817	2	57	8744.84	34064	37792.6	6	2005-2006	Male	Mexican American	NA	NA	Not Poor	NA	NA	NA	No	no	NA	NA	2.39747	NA	NA
692	31818	2	47	21416.2	35480.7	39276.5	4	2005-2006	Female	Non-Hispanic White	NA	NA	poor	NA	NA	NA	No	NA	NA	NA	3.87848	NA	NA
693	31819	2	54	5035.97	4742.53	5197.96	16	2005-2006	Male	Mexican American	No	NA	poor	NA	NA	No	No	no	NA	NA	2.40736	No	NA
694	31820	2	58	15320.9	37964.2	43379.6	58	2005-2006	Male	Mexican American	No	Below high school	Not Poor	Never	former	No	No	yes	70	7	-0.795034	Yes	NA
695	31821	1	54	6661.69	5749.39	6280.88	25	2005-2006	Female	Non-Hispanic White	Yes	High School or above	Not Poor	Never	never	No	NA	yes	NA	NA	2.02342	No	yes
696	31822	2	44	6051.4	3670.67	5136.3	28	2005-2006	Female	Non-Hispanic White	Yes	High School or above	Not Poor	Never	mild	No	NA	yes	NA	NA	1.41802	No	yes
697	31823	2	45	5239.5	2137.37	2492.07	14	2005-2006	Male	Non-Hispanic Black	No	NA	poor	NA	NA	No	No	no	NA	NA	3.16759	No	NA
698	31824	1	49	7793.69	6726.37	7348.17	22	2005-2006	Female	Non-Hispanic White	Yes	High School or above	poor	Former	mild	No	NA	yes	NA	NA	-1.51546	No	yes
699	31825	2	46	49879.4	35818	38138.1	4	2005-2006	Female	Other	NA	NA	Not Poor	NA	NA	NA	No	NA	NA	NA	3.53668	NA	NA
700	31826	2	57	5519.29	8852.5	10229.6	2	2005-2006	Female	Mexican American	NA	NA	poor	NA	NA	NA	No	NA	NA	NA	3.49601	NA	NA
701	31827	1	49	32474.7	43199.2	47268.7	46	2005-2006	Female	Non-Hispanic Black	No	Below high school	Not Poor	Current	moderate	Yes	Yes	no	37.7778	3.77778	3.25696	No	no
702	31828	1	56	9089.59	8321	9732.59	7	2005-2006	Female	Mexican American	NA	NA	poor	NA	NA	NA	No	no	NA	NA	2.33663	NA	NA
703	31829	1	44	8004.5	4649.05	5320.44	4	2005-2006	Female	Non-Hispanic Black	NA	NA	NA	NA	NA	NA	No	NA	NA	NA	3.85169	NA	NA
704	31830	1	58	4405.78	1889.91	1975.2	62	2005-2006	Female	Mexican American	Yes	High School or above	poor	Never	mild	No	No	yes	78.8889	7.88889	1.22265	No	NA
705	31831	1	46	103627	75764	84599.8	46	2005-2006	Male	Non-Hispanic White	Yes	High School or above	Not Poor	Never	mild	No	No	no	73.8889	7.38889	1.52867	No	NA
706	31832	1	58	7936.41	20233.5	22448.2	5	2005-2006	Female	Mexican American	NA	NA	Not Poor	NA	NA	NA	No	NA	NA	NA	2.01554	NA	NA
707	31833	1	56	23899.4	25437.6	26585.6	41	2005-2006	Male	Mexican American	Yes	Below high school	Not Poor	Never	former	No	No	no	70	7	3.40004	No	NA
708	31834	2	46	12685.8	9110.94	11403.9	1	2005-2006	Male	Non-Hispanic White	NA	NA	Not Poor	NA	NA	NA	No	NA	NA	NA	2.48201	NA	NA
709	31835	2	44	11272.4	7485.12	9072.9	9	2005-2006	Male	Non-Hispanic Black	NA	NA	poor	NA	NA	No	No	no	NA	NA	1.00133	NA	NA
710	31836	1	56	8724.73	4537.19	4839.75	7	2005-2006	Female	Mexican American	NA	NA	poor	NA	NA	NA	No	no	NA	NA	2.5531	NA	NA
711	31837	2	50	3177.72	1637.55	1961.74	24	2005-2006	Female	Mexican American	Yes	Below high school	poor	Never	never	No	NA	yes	NA	NA	2.68799	No	yes
712	31838	2	55	7866.63	26731.6	29577.7	12	2005-2006	Male	Mexican American	NA	NA	Not Poor	NA	NA	No	No	yes	NA	NA	3.3178	No	NA
713	31839	2	58	12303.7	6340.33	7483.34	23	2005-2006	Female	Mexican American	No	High School or above	NA	Never	former	No	NA	yes	NA	NA	0.422212	No	yes
714	31840	1	47	29016	18370.4	19962.1	19	2005-2006	Male	Non-Hispanic White	No	NA	poor	NA	NA	No	No	no	NA	NA	3.50773	NA	NA
715	31841	2	46	11936.4	8572.68	9127.96	2	2005-2006	Male	Non-Hispanic White	NA	NA	poor	NA	NA	NA	No	NA	NA	NA	2.59491	NA	NA
716	31842	1	58	36630.6	61012.2	62532.8	6	2005-2006	Female	Non-Hispanic White	NA	NA	Not Poor	NA	NA	NA	No	no	NA	NA	2.66078	NA	NA
717	31843	1	51	23797.1	22453.4	24479.1	54	2005-2006	Female	Non-Hispanic Black	Yes	High School or above	Not Poor	Current	moderate	Yes	No	no	64.4444	6.44444	3.2511	No	no
718	31844	1	51	5586.72	4483.29	4602.94	13	2005-2006	Male	Non-Hispanic Black	NA	NA	Not Poor	NA	NA	No	No	no	NA	NA	2.44049	No	NA
719	31845	1	56	0	NA	NA	15	2005-2006	Female	Non-Hispanic Black	No	NA	Not Poor	NA	NA	NA	No	NA	NA	NA	NA	NA	NA
720	31846	1	45	22867.7	NA	NA	80	2005-2006	Male	Non-Hispanic White	Yes	High School or above	Not Poor	Never	NA	Yes	No	yes	NA	NA	NA	Yes	NA
721	31847	1	49	115596	64472.8	70432.8	35	2005-2006	Female	Non-Hispanic White	Yes	High School or above	Not Poor	Current	mild	No	No	no	77.7778	7.77778	2.84284	No	no
722	31848	2	52	28063.4	23345.1	27202	16	2005-2006	Male	Non-Hispanic White	No	NA	Not Poor	NA	NA	No	No	no	NA	NA	-2.94018	No	NA
723	31849	2	54	45790.9	29552.7	31626.6	9	2005-2006	Female	Non-Hispanic White	NA	NA	Not Poor	NA	NA	No	No	yes	NA	NA	1.77367	NA	no
724	31850	2	44	20876.6	41733.8	NA	18	2005-2006	Male	Other	Yes	NA	poor	NA	NA	No	No	yes	NA	NA	1.00682	No	NA
725	31851	2	56	7807.77	12523.1	13825.8	3	2005-2006	Male	Mexican American	NA	NA	poor	NA	NA	NA	No	NA	NA	NA	2.94299	NA	NA
726	31852	1	56	21897	31175.8	37347.9	20	2005-2006	Female	Mexican American	Yes	High School or above	poor	Never	moderate	No	No	yes	86.6667	8.66667	-1.44167	No	no
727	31853	2	52	30763.6	19476.8	21164.4	16	2005-2006	Male	Non-Hispanic White	No	NA	Not Poor	NA	NA	No	No	no	NA	NA	-0.298358	NA	NA
728	31854	2	55	12404.3	29558.8	NA	6	2005-2006	Male	Mexican American	NA	NA	Not Poor	NA	NA	NA	No	yes	NA	NA	2.27984	NA	NA
729	31855	2	58	5555.43	2962.36	3070.21	12	2005-2006	Female	Mexican American	NA	NA	poor	NA	NA	No	No	yes	NA	NA	2.47719	No	no
730	31856	2	46	48591.2	80377.5	82380.8	5	2005-2006	Female	Non-Hispanic White	NA	NA	Not Poor	NA	NA	NA	No	NA	NA	NA	2.78176	NA	NA
731	31857	1	44	43935.5	50365.6	56805.6	74	2005-2006	Female	Non-Hispanic White	No	High School or above	Not Poor	Former	moderate	No	No	yes	79.4444	7.94444	1.48138	No	NA
732	31858	1	56	30431.3	42764.8	54878.4	37	2005-2006	Male	Non-Hispanic Black	Yes	High School or above	Not Poor	Never	former	No	Yes	yes	NA	NA	1.11349	No	NA
733	31859	1	49	117360	90260.9	94315.6	46	2005-2006	Female	Non-Hispanic White	Yes	High School or above	Not Poor	Never	mild	No	No	no	85	8.5	1.51966	No	no
734	31860	2	48	10457.3	NA	NA	4	2005-2006	Male	Non-Hispanic Black	NA	NA	Not Poor	NA	NA	NA	No	NA	NA	NA	NA	NA	NA
735	31861	1	56	81717.3	45577.2	63775.3	22	2005-2006	Female	Other	Yes	High School or above	Not Poor	Never	moderate	No	No	no	NA	NA	2.19386	No	no
736	31862	1	51	6532.12	10958.4	11367	12	2005-2006	Female	Non-Hispanic Black	NA	NA	Not Poor	NA	NA	No	No	yes	NA	NA	2.52982	No	no
737	31863	1	52	28273.1	53091	68129.6	29	2005-2006	Female	Non-Hispanic Black	No	High School or above	Not Poor	Never	heavy	No	No	no	85.5556	8.55556	2.15761	No	no
738	31864	2	45	5166.39	2107.54	2163.79	14	2005-2006	Female	Non-Hispanic Black	No	NA	Not Poor	NA	NA	No	No	no	NA	NA	3.80589	NA	no
739	31865	1	48	8364.92	4208.67	4922.64	6	2005-2006	Male	Mexican American	NA	NA	Not Poor	NA	NA	NA	No	no	NA	NA	1.84645	NA	NA
740	31866	2	51	8564.68	3748.91	4544.15	10	2005-2006	Female	Non-Hispanic Black	NA	NA	poor	NA	NA	No	No	yes	NA	NA	2.4958	NA	no
741	31867	1	55	7617.45	18611.8	19940.2	12	2005-2006	Female	Other	NA	NA	Not Poor	NA	NA	No	No	no	NA	NA	2.92128	No	no
742	31868	2	55	32380.4	17641.9	18876.1	22	2005-2006	Male	Non-Hispanic Black	No	High School or above	Not Poor	Former	moderate	No	No	yes	51.6667	5.16667	2.83226	No	NA
743	31869	1	53	9477.05	NA	NA	3	2005-2006	Male	Mexican American	NA	NA	Not Poor	NA	NA	NA	No	NA	NA	NA	NA	NA	NA
744	31870	2	52	56247.7	96674.4	111836	21	2005-2006	Female	Non-Hispanic White	Yes	High School or above	Not Poor	Never	never	No	No	no	81.6667	8.16667	3.36697	No	no
745	31871	2	55	2290.84	6582.74	7812.34	23	2005-2006	Female	Mexican American	Yes	Below high school	NA	Never	never	No	No	yes	66.6667	6.66667	0.488541	No	no
746	31872	2	50	11521.3	10414.5	NA	9	2005-2006	Female	Non-Hispanic Black	NA	NA	Not Poor	NA	NA	NA	No	no	NA	NA	4.03809	NA	no
747	31873	1	54	27142.9	18212.4	19486.5	32	2005-2006	Male	Non-Hispanic Black	Yes	High School or above	Not Poor	Never	mild	No	No	yes	66.1111	6.61111	3.57644	No	NA
748	31874	1	46	19744	48174	61283.8	29	2005-2006	Female	Mexican American	Yes	Below high school	Not Poor	Never	heavy	No	No	no	92.2222	9.22222	-1.3724	No	no
749	31875	2	44	11719	8416.6	8961.77	1	2005-2006	Female	Non-Hispanic White	NA	NA	Not Poor	NA	NA	NA	No	NA	NA	NA	1.96875	NA	NA
750	31876	1	44	6812.83	6015.04	6883.69	3	2005-2006	Female	Non-Hispanic Black	NA	NA	poor	NA	NA	NA	No	NA	NA	NA	1.73105	NA	NA
751	31877	1	49	12460.8	23111.3	26885	62	2005-2006	Male	Non-Hispanic Black	No	High School or above	Not Poor	Current	mild	Yes	No	yes	47.7778	4.77778	3.53656	Yes	NA
752	31878	1	46	21578.7	9256.39	11548.1	55	2005-2006	Male	Mexican American	Yes	High School or above	Not Poor	Current	mild	No	No	yes	58.8889	5.88889	-1.21781	No	NA
753	31879	2	48	46037.9	29814.8	31907.1	10	2005-2006	Female	Other	NA	NA	Not Poor	NA	NA	No	No	yes	NA	NA	1.78946	NA	no
754	31880	1	55	3805.06	2047.57	2244.2	16	2005-2006	Female	Mexican American	No	NA	poor	NA	NA	No	No	yes	NA	NA	3.63943	No	no
755	31881	2	48	16685.3	27791.1	31996.2	5	2005-2006	Male	Non-Hispanic White	NA	NA	Not Poor	NA	NA	NA	No	NA	NA	NA	1.8505	NA	NA
756	31882	2	44	25456.7	50889.9	54610.8	16	2005-2006	Male	Non-Hispanic White	No	NA	Not Poor	NA	NA	No	No	yes	NA	NA	-2.43935	No	NA
757	31883	2	51	31227.5	29671.3	31593.3	1	2005-2006	Female	Non-Hispanic White	NA	NA	Not Poor	NA	NA	NA	No	NA	NA	NA	4.32991	NA	NA
758	31884	2	46	40841.4	22259.5	22628.1	15	2005-2006	Male	Non-Hispanic White	No	NA	Not Poor	NA	NA	No	No	no	NA	NA	1.37452	No	NA
759	31885	2	48	41628.4	33992.5	36378	6	2005-2006	Female	Non-Hispanic White	NA	NA	Not Poor	NA	NA	NA	No	no	NA	NA	2.29062	NA	NA
760	31886	1	49	44464.7	21088.7	22997.7	13	2005-2006	Female	Non-Hispanic White	NA	NA	Not Poor	NA	NA	No	No	yes	NA	NA	1.9513	No	no
761	31887	1	44	7672.43	3358.36	3629.08	5	2005-2006	Female	Non-Hispanic Black	NA	NA	Not Poor	NA	NA	NA	No	NA	NA	NA	1.98806	NA	NA
762	31888	2	45	58268.4	NA	NA	22	2005-2006	Male	Non-Hispanic Black	No	High School or above	Not Poor	Never	NA	No	No	no	NA	NA	NA	No	NA
763	31889	2	52	23541.4	18116.2	18416.2	14	2005-2006	Female	Other	No	NA	poor	NA	NA	No	No	no	NA	NA	-0.829476	No	no
764	31890	1	45	52674.3	87734.6	101010	11	2005-2006	Male	Non-Hispanic White	NA	NA	Not Poor	NA	NA	No	No	yes	NA	NA	1.64277	NA	NA
765	31891	1	53	5320.93	NA	NA	2	2005-2006	Female	Mexican American	NA	NA	poor	NA	NA	NA	No	NA	NA	NA	NA	NA	NA
766	31892	2	55	5221.06	10652.1	13201.3	18	2005-2006	Female	Mexican American	No	NA	Not Poor	NA	NA	No	No	yes	NA	NA	-0.286904	No	no
767	31893	1	47	33368.2	40964.4	43932.7	81	2005-2006	Female	Non-Hispanic White	Yes	High School or above	Not Poor	Never	mild	Yes	No	yes	82.2222	8.22222	-1.91894	No	NA
768	31894	1	55	5263.33	2257.76	2359.65	61	2005-2006	Female	Mexican American	Yes	High School or above	poor	Never	heavy	Yes	Yes	yes	62.2222	6.22222	-0.758971	No	NA
769	31895	1	56	51159.2	58646.6	NA	74	2005-2006	Male	Non-Hispanic White	Yes	High School or above	Not Poor	Former	heavy	No	No	no	NA	NA	-2.26232	No	NA
770	31896	2	54	10220.1	4473.51	4834.12	10	2005-2006	Male	Non-Hispanic Black	NA	NA	Not Poor	NA	NA	No	No	no	NA	NA	3.0327	NA	NA
771	31897	2	49	40961.7	78650.2	88706.8	79	2005-2006	Male	Non-Hispanic White	Yes	High School or above	Not Poor	Never	mild	Yes	Yes	yes	51.6667	5.16667	0.647756	No	NA
772	31898	1	48	15488	24511.1	26287.2	73	2005-2006	Male	Non-Hispanic White	No	High School or above	Not Poor	Current	former	No	No	no	58.8889	5.88889	-2.41109	No	NA
773	31899	1	50	38489.2	23600.9	NA	40	2005-2006	Male	Non-Hispanic White	Yes	Below high school	poor	Never	never	Yes	Yes	yes	NA	NA	-1.06449	No	NA
774	31900	1	44	7730.88	14142.5	NA	3	2005-2006	Female	Non-Hispanic Black	NA	NA	NA	NA	NA	NA	No	NA	NA	NA	1.83092	NA	NA
775	31901	2	48	9518.85	5528.6	NA	3	2005-2006	Female	Non-Hispanic Black	NA	NA	Not Poor	NA	NA	NA	No	NA	NA	NA	2.0884	NA	NA
776	31902	1	52	0	NA	NA	33	2005-2006	Female	Non-Hispanic White	Yes	High School or above	Not Poor	Never	NA	No	NA	NA	NA	NA	NA	No	NA
777	31903	1	56	62942	50701.2	54375	73	2005-2006	Female	Non-Hispanic White	Yes	High School or above	Not Poor	Never	never	No	Yes	yes	66.6667	6.66667	-0.291007	No	NA
778	31904	1	54	9335.18	5803.15	NA	3	2005-2006	Male	Mexican American	NA	NA	Not Poor	NA	NA	NA	No	NA	NA	NA	1.89442	NA	NA
779	31905	2	57	37353.2	18315.1	19902.1	16	2005-2006	Female	Non-Hispanic White	No	NA	Not Poor	NA	NA	No	No	no	NA	NA	3.4268	No	no
780	31906	2	45	5168.24	8551.07	11343.5	0	2005-2006	Female	Non-Hispanic Black	NA	NA	poor	NA	NA	NA	NA	NA	NA	NA	3.4227	NA	NA
781	31907	1	53	6768.77	2707.13	2805.69	15	2005-2006	Female	Mexican American	No	NA	Not Poor	NA	NA	No	No	yes	NA	NA	2.51974	No	no
782	31908	1	55	8655.85	8846.96	9867.12	4	2005-2006	Male	Mexican American	NA	NA	poor	NA	NA	NA	No	NA	NA	NA	3.64824	NA	NA
783	31909	1	58	5841.31	2864.13	3112.31	17	2005-2006	Male	Other	No	NA	Not Poor	NA	NA	No	No	no	NA	NA	-1.46048	No	NA
784	31910	2	54	6077.82	3454.72	3717.84	1	2005-2006	Male	Mexican American	NA	NA	poor	NA	NA	NA	No	NA	NA	NA	2.48334	NA	NA
785	31911	2	58	0	NA	NA	3	2005-2006	Male	Mexican American	NA	NA	poor	NA	NA	NA	No	NA	NA	NA	NA	NA	NA
786	31912	2	58	4033.53	NA	NA	13	2005-2006	Female	Mexican American	NA	NA	poor	NA	NA	No	No	yes	NA	NA	NA	No	no
787	31913	2	46	103068	166449	176415	48	2005-2006	Female	Non-Hispanic White	Yes	High School or above	Not Poor	Current	heavy	No	No	yes	73.3333	7.33333	1.27701	No	no
788	31914	2	44	81229.9	59388.7	62056.6	51	2005-2006	Male	Non-Hispanic White	Yes	High School or above	Not Poor	Former	mild	No	No	yes	81.6667	8.16667	2.10478	No	NA
789	31915	2	57	4166.93	4428.87	4590.11	15	2005-2006	Male	Mexican American	No	NA	Not Poor	NA	NA	No	No	yes	NA	NA	1.88093	No	NA
790	31916	2	48	7491.41	7656.81	8239.97	4	2005-2006	Female	Mexican American	NA	NA	Not Poor	NA	NA	NA	No	NA	NA	NA	3.24387	NA	NA
791	31917	1	52	9008.3	7014.41	8027.38	4	2005-2006	Female	Non-Hispanic Black	NA	NA	Not Poor	NA	NA	NA	No	NA	NA	NA	3.29415	NA	NA
792	31918	2	51	6354.79	5610.64	6420.89	1	2005-2006	Male	Non-Hispanic Black	NA	NA	poor	NA	NA	NA	No	NA	NA	NA	2.95343	NA	NA
793	31919	2	44	35884.8	29851.5	32438.1	18	2005-2006	Female	Non-Hispanic White	No	NA	Not Poor	NA	NA	No	No	yes	NA	NA	3.2145	NA	no
794	31920	1	53	6856.45	3484.16	3818.75	17	2005-2006	Female	Mexican American	No	NA	Not Poor	NA	NA	No	No	yes	NA	NA	4.11398	No	no
795	31921	2	46	6768.58	4105.7	4485.24	20	2005-2006	Female	Non-Hispanic White	No	High School or above	Not Poor	Current	heavy	No	NA	no	NA	NA	2.08437	No	yes
796	31922	1	46	83661.5	143791	153456	31	2005-2006	Male	Non-Hispanic White	Yes	High School or above	Not Poor	Never	mild	Yes	No	yes	66.1111	6.61111	0.445125	No	NA
797	31923	1	51	7965.05	14773	16164.6	65	2005-2006	Male	Non-Hispanic Black	Yes	High School or above	Not Poor	Former	mild	Yes	No	yes	65	6.5	1.16117	No	NA
798	31924	1	49	7793.69	13395.2	14295.5	20	2005-2006	Female	Non-Hispanic White	No	Below high school	Not Poor	Current	former	No	NA	yes	NA	NA	2.78457	No	yes
799	31925	2	46	7290.03	NA	NA	6	2005-2006	Female	Mexican American	NA	NA	NA	NA	NA	NA	No	yes	NA	NA	NA	NA	NA
800	31926	1	45	54576	88136.7	93414.1	51	2005-2006	Female	Non-Hispanic White	Yes	High School or above	Not Poor	Never	mild	Yes	No	yes	67.7778	6.77778	0.928506	No	no
801	31927	1	45	9081.87	5274.8	6119.19	4	2005-2006	Female	Non-Hispanic Black	NA	NA	poor	NA	NA	NA	No	NA	NA	NA	3.03748	NA	NA
802	31928	1	45	30183.5	71761.7	82083.4	1	2005-2006	Male	Non-Hispanic White	NA	NA	Not Poor	NA	NA	NA	No	NA	NA	NA	3.6584	NA	NA
803	31929	2	51	4800.38	6745.94	7667.07	20	2005-2006	Female	Non-Hispanic Black	No	High School or above	Not Poor	Never	former	No	NA	yes	NA	NA	2.01223	No	yes
804	31930	2	53	0	NA	NA	22	2005-2006	Female	Non-Hispanic White	No	High School or above	Not Poor	Current	NA	No	No	NA	NA	NA	NA	No	NA
805	31931	1	53	38586	24429.2	26546	16	2005-2006	Female	Non-Hispanic White	No	NA	Not Poor	NA	NA	No	No	no	NA	NA	1.54484	NA	no
806	31932	2	53	11046.4	4835.2	5224.97	11	2005-2006	Male	Non-Hispanic Black	NA	NA	Not Poor	NA	NA	No	No	no	NA	NA	2.62227	NA	NA
807	31933	1	49	15203.9	13743.4	14851.2	10	2005-2006	Female	Non-Hispanic Black	NA	NA	poor	NA	NA	No	No	no	NA	NA	3.55627	NA	no
808	31934	1	52	6510.05	NA	NA	13	2005-2006	Female	Non-Hispanic Black	NA	NA	Not Poor	NA	NA	NA	No	yes	NA	NA	NA	NA	no
809	31935	1	55	7157.02	6551.84	6988.73	5	2005-2006	Female	Mexican American	NA	NA	poor	NA	NA	NA	No	NA	NA	NA	2.50129	NA	NA
810	31936	2	47	7980.78	14391.3	16648.3	22	2005-2006	Female	Non-Hispanic White	No	High School or above	poor	Current	heavy	No	NA	yes	NA	NA	2.48842	No	yes
811	31937	2	50	82142.5	60055.9	62753.8	57	2005-2006	Male	Non-Hispanic White	Yes	High School or above	Not Poor	Former	former	Yes	Yes	yes	NA	NA	2.74509	No	NA
812	31938	1	57	4770.23	4875.55	5437.76	0	2005-2006	Female	Mexican American	NA	NA	poor	NA	NA	NA	NA	NA	NA	NA	0.511943	NA	NA
813	31939	2	49	25918.8	34478.3	37726.2	41	2005-2006	Male	Non-Hispanic Black	No	High School or above	Not Poor	Current	former	Yes	No	no	56.1111	5.61111	2.89649	No	NA
814	31940	2	49	12141.6	5314.6	5743.01	9	2005-2006	Female	Non-Hispanic Black	NA	NA	poor	NA	NA	No	No	yes	NA	NA	3.23229	NA	no
815	31941	1	45	0	NA	NA	79	2005-2006	Male	Non-Hispanic White	Yes	High School or above	Not Poor	Former	NA	No	No	NA	NA	NA	NA	No	NA
816	31942	2	50	17427.7	12516.5	13327.3	0	2005-2006	Female	Non-Hispanic White	NA	NA	Not Poor	NA	NA	NA	NA	NA	NA	NA	4.00178	NA	NA
817	31943	2	44	63428.4	38893.2	40640.4	65	2005-2006	Female	Non-Hispanic White	No	High School or above	Not Poor	Never	mild	No	No	yes	NA	NA	1.61841	No	NA
818	31944	1	44	54376.3	41820.6	43699.2	66	2005-2006	Female	Non-Hispanic White	No	High School or above	Not Poor	Current	mild	Yes	Yes	yes	58.8889	5.88889	1.92078	No	NA
819	31945	2	50	30324.7	18594.6	19429.9	67	2005-2006	Male	Non-Hispanic White	Yes	Below high school	Not Poor	Current	moderate	No	Yes	yes	56.1111	5.61111	-0.716299	No	NA
820	31946	1	49	81956.3	50254.2	52511.7	65	2005-2006	Female	Non-Hispanic White	Yes	High School or above	Not Poor	Never	never	Yes	Yes	yes	NA	NA	3.77063	No	NA
821	31947	2	49	16217.2	14121.1	15395	61	2005-2006	Female	Non-Hispanic Black	No	Below high school	poor	Never	moderate	Yes	No	yes	51.6667	5.16667	2.12422	No	NA
822	31948	1	45	26286	14321.5	15323.4	37	2005-2006	Female	Non-Hispanic Black	No	Below high school	poor	Never	heavy	No	No	yes	59.4444	5.94444	3.67911	No	no
823	31949	1	50	12502.2	8068.7	8634.93	6	2005-2006	Male	Other	NA	NA	Not Poor	NA	NA	NA	No	no	NA	NA	2.79761	NA	NA
824	31950	1	53	8952.77	NA	NA	9	2005-2006	Female	Mexican American	NA	NA	poor	NA	NA	No	No	no	NA	NA	NA	NA	no
825	31951	1	55	6088.09	2434.9	2523.54	15	2005-2006	Female	Mexican American	No	NA	Not Poor	NA	NA	No	No	no	NA	NA	2.3647	NA	no
826	31952	1	54	8838.03	34427	42490.1	9	2005-2006	Male	Mexican American	NA	NA	Not Poor	NA	NA	No	No	no	NA	NA	2.84408	NA	NA
827	31953	1	58	102626	57239.1	62530.4	33	2005-2006	Female	Non-Hispanic White	Yes	High School or above	Not Poor	Never	moderate	No	No	yes	78.8889	7.88889	1.29306	No	no
828	31954	2	44	27623.6	NA	NA	1	2005-2006	Female	Non-Hispanic White	NA	NA	Not Poor	NA	NA	NA	No	NA	NA	NA	NA	NA	NA
829	31955	1	44	4623.82	2685.54	3073.37	0	2005-2006	Male	Non-Hispanic Black	NA	NA	poor	NA	NA	NA	NA	NA	NA	NA	1.11046	NA	NA
830	31956	1	45	9151.06	7125.57	8266.25	4	2005-2006	Female	Non-Hispanic Black	NA	NA	NA	NA	NA	NA	No	NA	NA	NA	2.72216	NA	NA
831	31957	2	58	4033.53	9690.09	11374.6	16	2005-2006	Female	Mexican American	No	NA	poor	NA	NA	No	No	yes	NA	NA	3.87024	No	no
832	31958	2	51	26972.7	13698.6	NA	49	2005-2006	Female	Non-Hispanic Black	No	High School or above	Not Poor	Current	mild	No	No	no	NA	NA	1.80419	No	no
833	31959	1	50	32826.7	43667.5	47781.1	52	2005-2006	Female	Non-Hispanic Black	Yes	High School or above	Not Poor	Never	NA	No	No	no	NA	NA	0.417536	No	no
834	31960	2	58	15695.8	6732.86	7036.7	56	2005-2006	Male	Mexican American	Yes	Below high school	poor	Former	former	No	Yes	yes	NA	NA	0.649742	No	NA
835	31961	1	50	28879.1	44608.5	50699.6	29	2005-2006	Male	Non-Hispanic Black	Yes	High School or above	poor	Never	moderate	Yes	No	no	56.6667	5.66667	1.071	No	NA
836	31962	1	56	22334	9580.42	10012.8	54	2005-2006	Female	Mexican American	No	High School or above	Not Poor	Current	mild	Yes	No	yes	57.2222	5.72222	1.8073	No	no
837	31963	1	57	7757.39	4136.53	NA	15	2005-2006	Male	Mexican American	No	NA	poor	NA	NA	NA	No	no	NA	NA	3.69709	NA	NA
838	31964	2	49	40961.7	50286.7	53930.5	77	2005-2006	Male	Non-Hispanic White	Yes	High School or above	Not Poor	Former	mild	Yes	Yes	yes	55	5.5	-0.087761	No	NA
839	31965	2	58	2532.15	1439.31	1548.93	0	2005-2006	Male	Mexican American	NA	NA	poor	NA	NA	NA	NA	NA	NA	NA	NA	NA	NA
840	31966	2	58	16813.8	NA	NA	60	2005-2006	Female	Non-Hispanic Black	Yes	High School or above	Not Poor	Never	NA	Yes	No	yes	NA	NA	NA	No	NA
841	31967	2	51	13565.8	11812.4	12878	63	2005-2006	Female	Non-Hispanic Black	No	Below high school	Not Poor	Former	former	No	No	yes	66.6667	6.66667	3.01456	No	NA
842	31968	2	51	10852.5	22536.6	NA	11	2005-2006	Female	Non-Hispanic Black	NA	NA	poor	NA	NA	No	No	no	NA	NA	3.75531	NA	no
843	31969	2	56	6280.81	3969.08	4627.75	13	2005-2006	Male	Non-Hispanic Black	NA	NA	poor	NA	NA	No	No	yes	NA	NA	-0.773905	No	NA
844	31970	2	49	31736.3	20092.6	21833.6	19	2005-2006	Female	Non-Hispanic White	No	NA	Not Poor	NA	NA	No	No	no	NA	NA	3.66136	No	no
845	31971	1	57	8065.69	3225.83	3343.27	15	2005-2006	Male	Mexican American	No	NA	Not Poor	NA	NA	No	No	no	NA	NA	3.2785	No	NA
846	31972	2	44	54044.8	43534.3	46688.8	73	2005-2006	Female	Non-Hispanic White	Yes	Below high school	Not Poor	Current	mild	Yes	No	yes	45.5556	4.55556	3.74785	No	NA
847	31973	1	57	36493.6	18805.9	22196.2	23	2005-2006	Male	Mexican American	No	High School or above	poor	Never	former	No	Yes	no	72.7778	7.27778	0.30499	No	NA
848	31974	2	51	5749.04	NA	NA	18	2005-2006	Female	Non-Hispanic Black	No	NA	poor	NA	NA	No	NA	yes	NA	NA	NA	No	yes
849	31975	1	45	45463.3	73420.3	77816.6	51	2005-2006	Female	Non-Hispanic White	No	High School or above	poor	Former	former	No	No	yes	65	6.5	0.203272	No	no
850	31976	2	45	19242.4	NA	NA	44	2005-2006	Female	Non-Hispanic Black	Yes	High School or above	NA	Never	NA	Yes	No	yes	NA	NA	NA	No	no
851	31977	1	47	5304.07	18023.8	19942.8	15	2005-2006	Female	Mexican American	No	NA	poor	NA	NA	No	No	no	NA	NA	2.56222	No	no
852	31978	2	47	111954	68648.2	71732	46	2005-2006	Female	Non-Hispanic White	Yes	High School or above	Not Poor	Former	former	No	No	yes	67.7778	6.77778	2.6708	No	no
853	31979	2	57	88774.6	64904.8	67820.5	51	2005-2006	Male	Non-Hispanic White	No	High School or above	Not Poor	Never	moderate	No	No	yes	87.7778	8.77778	-1.59378	No	NA
854	31980	2	46	58167.1	NA	NA	24	2005-2006	Female	Non-Hispanic White	No	High School or above	poor	Current	NA	No	No	yes	NA	NA	NA	No	no
855	31981	1	51	6389.26	4037.61	4145.36	15	2005-2006	Female	Non-Hispanic Black	No	NA	poor	NA	NA	No	No	yes	NA	NA	3.63564	No	no
856	31982	1	55	7493.68	6013.61	6174.09	15	2005-2006	Female	Non-Hispanic Black	No	NA	Not Poor	NA	NA	No	No	no	NA	NA	-0.389341	NA	no
857	31983	2	56	16291.5	7025.18	NA	22	2005-2006	Male	Mexican American	No	Below high school	NA	Never	heavy	No	No	no	NA	NA	-0.134972	No	NA
858	31984	1	46	49990.6	32263.2	34527.2	5	2005-2006	Male	Non-Hispanic White	NA	NA	Not Poor	NA	NA	NA	No	NA	NA	NA	2.00896	NA	NA
859	31985	1	52	31214.6	17006.7	18196.5	31	2005-2006	Female	Non-Hispanic Black	Yes	High School or above	Not Poor	Never	moderate	No	NA	yes	NA	NA	1.77026	No	yes
860	31986	1	50	8793.1	14751.5	14751.5	13	2005-2006	Male	Non-Hispanic Black	NA	NA	poor	NA	NA	No	No	yes	NA	NA	2.59793	NA	NA
861	31987	2	49	0	NA	NA	29	2005-2006	Male	Mexican American	Yes	Below high school	poor	Never	NA	No	No	NA	NA	NA	NA	No	NA
862	31988	1	57	64011.8	88689.4	90899.8	10	2005-2006	Male	Non-Hispanic White	NA	NA	Not Poor	NA	NA	No	No	no	NA	NA	-0.725739	NA	NA
863	31989	1	54	29218	71289.7	90690.1	37	2005-2006	Male	Mexican American	Yes	Below high school	poor	Current	moderate	No	No	yes	45.5556	4.55556	1.1313	No	NA
864	31990	1	46	24191.3	NA	NA	55	2005-2006	Male	Non-Hispanic Black	No	High School or above	poor	Former	mild	Yes	Yes	no	NA	NA	NA	No	NA
865	31991	2	54	25095.6	10821.7	12772.5	33	2005-2006	Female	Mexican American	No	High School or above	poor	Never	former	No	No	no	71.6667	7.16667	3.19242	No	no
866	31992	2	47	26672.3	51213.2	57761.6	81	2005-2006	Male	Non-Hispanic White	Yes	High School or above	Not Poor	Former	former	Yes	No	yes	76.1111	7.61111	-0.777794	No	NA
867	31993	2	56	12038.3	10482.3	11428	61	2005-2006	Female	Non-Hispanic Black	No	High School or above	Not Poor	Current	former	Yes	No	yes	56.1111	5.61111	2.47398	No	NA
868	31994	2	45	60336.5	NA	NA	48	2005-2006	Male	Non-Hispanic Black	Yes	High School or above	Not Poor	Current	NA	Yes	No	no	NA	NA	NA	No	NA
869	31995	2	51	6204.1	3920.6	4025.23	14	2005-2006	Female	Non-Hispanic Black	No	NA	Not Poor	NA	NA	No	No	no	NA	NA	3.24825	No	no
870	31996	1	54	17856.6	9201.88	10860.8	28	2005-2006	Female	Mexican American	Yes	Below high school	Not Poor	Never	never	No	No	yes	84.4444	8.44444	-1.94072	No	no
871	31997	2	49	0	NA	NA	62	2005-2006	Female	Non-Hispanic Black	Yes	High School or above	Not Poor	Current	NA	Yes	Yes	NA	NA	NA	NA	No	NA
872	31998	2	58	2533.77	1305.7	1564.2	39	2005-2006	Female	Mexican American	Yes	Below high school	Not Poor	Never	heavy	No	No	yes	71.1111	7.11111	2.57731	No	no
873	31999	2	51	36247.7	NA	NA	16	2005-2006	Female	Non-Hispanic White	No	NA	NA	NA	NA	No	No	no	NA	NA	NA	No	no
874	32000	2	50	6934.84	4478.17	5087.72	16	2005-2006	Female	Non-Hispanic Black	No	NA	poor	NA	NA	No	No	no	NA	NA	1.87694	No	no
875	32001	1	46	91857.7	152458	161028	41	2005-2006	Female	Other	Yes	High School or above	Not Poor	Current	former	No	Yes	yes	46.6667	4.66667	1.85511	No	no
876	32002	1	44	14719.3	34995.3	40028.8	4	2005-2006	Female	Non-Hispanic White	NA	NA	poor	NA	NA	NA	No	NA	NA	NA	2.81982	NA	NA
877	32003	2	46	86622.5	106342	114048	77	2005-2006	Female	Non-Hispanic White	No	High School or above	Not Poor	Never	mild	Yes	No	yes	55	5.5	2.63449	No	NA
878	32004	2	55	47300.3	169776	181893	13	2005-2006	Female	Non-Hispanic White	NA	NA	Not Poor	NA	NA	No	No	yes	NA	NA	-0.683442	NA	no
879	32005	1	51	12601.9	11974	12749.5	3	2005-2006	Male	Other	NA	NA	poor	NA	NA	NA	No	NA	NA	NA	2.95572	NA	NA
880	32006	1	51	5104.71	2519.12	3644.28	19	2005-2006	Female	Non-Hispanic Black	No	NA	Not Poor	NA	NA	No	No	no	NA	NA	3.36154	NA	no
881	32007	1	48	28870.9	17703.1	18498.4	55	2005-2006	Male	Non-Hispanic White	Yes	High School or above	Not Poor	Never	NA	No	No	no	NA	NA	3.39735	No	NA
882	32008	2	52	52856.9	32410.9	NA	62	2005-2006	Male	Other	Yes	High School or above	Not Poor	Never	mild	No	Yes	yes	NA	NA	1.079	No	NA
883	32009	2	56	1924.5	1093.92	1177.23	0	2005-2006	Female	Mexican American	NA	NA	poor	NA	NA	NA	NA	NA	NA	NA	3.76668	NA	NA
884	32010	1	58	9149.18	8375.55	8934.05	6	2005-2006	Male	Mexican American	NA	NA	poor	NA	NA	NA	No	no	NA	NA	3.62145	NA	NA
885	32011	2	46	20518.6	46173.6	48969.8	74	2005-2006	Female	Non-Hispanic Black	Yes	High School or above	Not Poor	Former	moderate	Yes	Yes	yes	61.6667	6.16667	2.89479	No	NA
886	32012	1	50	36436.1	24447.9	33038.7	30	2005-2006	Female	Non-Hispanic Black	No	High School or above	Not Poor	Former	former	No	No	no	65.5556	6.55556	3.59772	No	no
887	32013	2	52	77691	47638.7	49778.8	58	2005-2006	Female	Non-Hispanic White	Yes	High School or above	Not Poor	Never	former	No	No	no	85	8.5	-0.460752	No	no
888	32014	2	49	93147.4	225735	239251	59	2005-2006	Female	Non-Hispanic White	No	High School or above	Not Poor	Never	mild	Yes	No	no	59.4444	5.94444	2.63283	No	no
889	32015	2	51	14461.9	12592.6	13728.7	60	2005-2006	Female	Non-Hispanic Black	No	High School or above	Not Poor	Current	never	No	No	yes	56.1111	5.61111	1.52419	No	NA
890	32016	2	56	1913.68	NA	NA	29	2005-2006	Female	Mexican American	Yes	High School or above	poor	Never	NA	No	NA	yes	NA	NA	NA	No	yes
891	32017	2	54	15726.2	61401.7	70782.6	59	2005-2006	Female	Mexican American	Yes	Below high school	Not Poor	Never	mild	No	No	yes	63.3333	6.33333	2.77347	No	no
892	32018	2	54	4666.6	2511.18	2752.34	17	2005-2006	Female	Mexican American	No	NA	Not Poor	NA	NA	No	No	no	NA	NA	0.330386	No	no
893	32019	2	48	6413.7	3165.1	3595.92	16	2005-2006	Female	Non-Hispanic Black	No	NA	Not Poor	NA	NA	No	No	yes	NA	NA	2.12115	No	no
894	32020	1	48	29480.9	18077.2	20185.4	64	2005-2006	Male	Non-Hispanic White	No	High School or above	poor	Current	NA	No	No	no	NA	NA	2.77661	No	NA
895	32021	1	57	46358.4	NA	NA	1	2005-2006	Male	Other	NA	NA	Not Poor	NA	NA	NA	No	NA	NA	NA	NA	NA	NA
896	32022	1	58	4313.27	2026.13	2310.72	70	2005-2006	Male	Mexican American	Yes	Below high school	NA	Former	former	No	Yes	yes	47.7778	4.77778	3.26948	No	NA
897	32023	2	54	5185.73	9830.82	10853.5	2	2005-2006	Female	Mexican American	NA	NA	Not Poor	NA	NA	NA	No	NA	NA	NA	0.0168961	NA	NA
898	32024	1	44	75566.7	55248.2	57730.1	47	2005-2006	Male	Non-Hispanic White	Yes	Below high school	Not Poor	Former	mild	No	No	yes	62.7778	6.27778	-0.330121	No	NA
899	32025	1	56	7284.97	2971.79	3051.09	13	2005-2006	Male	Non-Hispanic Black	NA	NA	Not Poor	NA	NA	No	No	yes	NA	NA	2.22246	No	NA
900	32026	2	45	4205.64	21996.9	24473.5	16	2005-2006	Female	Non-Hispanic Black	No	NA	Not Poor	NA	NA	No	No	no	NA	NA	3.17373	No	no
901	32027	1	53	22348.2	9636.94	11374.3	24	2005-2006	Male	Mexican American	No	High School or above	Not Poor	Current	NA	No	No	no	NA	NA	-0.0280376	No	NA
902	32028	2	56	52804.1	29451.1	NA	22	2005-2006	Female	Other	No	High School or above	NA	Current	heavy	No	No	no	NA	NA	2.36616	No	no
903	32029	1	46	31787.3	22829.6	24308.3	1	2005-2006	Male	Non-Hispanic White	NA	NA	Not Poor	NA	NA	NA	No	NA	NA	NA	1.72163	NA	NA
904	32030	2	44	21709.7	17487.6	18754.8	80	2005-2006	Male	Non-Hispanic White	Yes	Below high school	poor	Former	never	No	No	yes	71.6667	7.16667	0.47362	No	NA
905	32031	2	45	4709.65	24633.1	NA	19	2005-2006	Female	Non-Hispanic Black	Yes	NA	poor	NA	NA	No	No	yes	NA	NA	2.87107	No	no
906	32032	1	48	4523.79	7255.8	8010.61	2	2005-2006	Female	Mexican American	NA	NA	poor	NA	NA	NA	No	NA	NA	NA	2.87612	NA	NA
907	32033	1	57	10082.1	5123.32	5615.31	16	2005-2006	Male	Mexican American	No	NA	poor	NA	NA	No	No	no	NA	NA	1.63151	No	NA
908	32034	1	51	5021.3	24015.6	24911	15	2005-2006	Male	Non-Hispanic Black	No	NA	Not Poor	NA	NA	No	No	no	NA	NA	0.0390385	No	NA
909	32035	2	53	12301.1	6247.33	6810.95	60	2005-2006	Male	Non-Hispanic Black	Yes	High School or above	Not Poor	Former	former	No	Yes	yes	59.4444	5.94444	2.32672	No	NA
910	32036	1	54	113595	183449	193761	44	2005-2006	Female	Non-Hispanic White	Yes	High School or above	Not Poor	Never	mild	No	No	yes	65.5556	6.55556	-1.18072	No	no
911	32037	1	55	25821.2	13306.2	15705	34	2005-2006	Male	Mexican American	Yes	Below high school	poor	Never	heavy	No	No	no	71.6667	7.16667	3.33657	No	NA
912	32038	1	56	6652.99	25976	29681.4	61	2005-2006	Male	Mexican American	Yes	Below high school	poor	Former	mild	No	Yes	yes	57.7778	5.77778	0.0796394	No	NA
913	32039	2	46	17315.2	21257.1	22797.4	77	2005-2006	Male	Non-Hispanic White	Yes	High School or above	poor	Never	mild	No	No	yes	67.2222	6.72222	1.73436	No	NA
914	32040	1	54	92655	51677.6	56454.8	25	2005-2006	Male	Non-Hispanic White	No	High School or above	Not Poor	Never	mild	No	No	no	88.8889	8.88889	1.20223	No	NA
915	32041	2	57	5793.26	3292.98	3543.77	2	2005-2006	Female	Mexican American	NA	NA	Not Poor	NA	NA	NA	No	NA	NA	NA	3.2803	NA	NA
916	32042	2	52	12962.9	17243.8	18868.2	66	2005-2006	Female	Non-Hispanic Black	No	Below high school	Not Poor	Never	former	Yes	No	yes	87.7778	8.77778	-1.21363	No	NA
917	32043	2	56	6705.47	2935.11	3171.7	6	2005-2006	Male	Non-Hispanic Black	NA	NA	Not Poor	NA	NA	NA	No	no	NA	NA	3.2296	NA	NA
918	32044	2	51	26972.7	46797	54438.1	53	2005-2006	Female	Non-Hispanic Black	No	High School or above	Not Poor	Former	mild	Yes	No	yes	73.8889	7.38889	3.01564	No	no
919	32045	2	52	27707.3	NA	NA	85	2005-2006	Female	Non-Hispanic White	No	Below high school	NA	Never	NA	Yes	No	no	NA	NA	NA	Yes	NA
920	32046	2	51	29938.4	46244.7	52559.3	33	2005-2006	Female	Non-Hispanic Black	No	High School or above	Not Poor	Never	mild	No	No	no	72.2222	7.22222	2.70601	No	no
921	32047	1	58	5551.06	5227.62	5729.63	16	2005-2006	Male	Mexican American	No	NA	Not Poor	NA	NA	No	No	no	NA	NA	1.55207	No	NA
922	32048	2	49	67503.5	116020	123818	29	2005-2006	Female	Non-Hispanic White	No	High School or above	Not Poor	Never	heavy	No	No	yes	73.3333	7.33333	1.38487	No	no
923	32049	2	52	7051.35	6455.11	NA	10	2005-2006	Female	Mexican American	NA	NA	Not Poor	NA	NA	NA	No	no	NA	NA	2.2277	NA	no
924	32050	1	47	6156.81	15740.1	18648.1	15	2005-2006	Male	Mexican American	No	NA	poor	NA	NA	No	No	no	NA	NA	4.03042	NA	NA
925	32051	2	56	5164.39	3263.57	3805.17	13	2005-2006	Female	Non-Hispanic Black	NA	NA	Not Poor	NA	NA	No	No	no	NA	NA	0.366737	No	no
926	32052	1	52	43301.9	28043	30010.9	8	2005-2006	Female	Non-Hispanic White	NA	NA	Not Poor	NA	NA	No	No	no	NA	NA	-0.56204	NA	no
927	32053	1	58	1941.3	3113.69	3598.05	0	2005-2006	Male	Mexican American	NA	NA	poor	NA	NA	NA	NA	NA	NA	NA	3.83325	NA	NA
928	32054	2	56	4639.33	8794.97	9709.88	2	2005-2006	Male	Mexican American	NA	NA	poor	NA	NA	NA	No	NA	NA	NA	2.81405	NA	NA
929	32055	1	52	19399.6	9997.04	11799.3	30	2005-2006	Female	Mexican American	Yes	High School or above	Not Poor	Never	mild	No	No	yes	80	8	-0.0358666	No	no
930	32056	1	58	9598.46	5455.91	5871.44	3	2005-2006	Male	Mexican American	NA	NA	Not Poor	NA	NA	NA	No	NA	NA	NA	3.90075	NA	NA
931	32057	2	49	6076.49	4876.33	5006.46	12	2005-2006	Male	Non-Hispanic Black	NA	NA	Not Poor	NA	NA	No	No	no	NA	NA	2.64985	No	NA
932	32058	1	52	14615.7	6397.54	NA	7	2005-2006	Female	Non-Hispanic Black	NA	NA	poor	NA	NA	NA	No	no	NA	NA	0.659193	NA	NA
933	32059	2	52	0	NA	NA	85	2005-2006	Male	Non-Hispanic White	Yes	High School or above	Not Poor	Former	NA	Yes	Yes	NA	NA	NA	NA	NA	NA
934	32060	1	57	11546.6	6563.24	7063.1	3	2005-2006	Male	Mexican American	NA	NA	Not Poor	NA	NA	NA	No	NA	NA	NA	3.29545	NA	NA
935	32061	1	55	54275.2	62218.7	67285.3	79	2005-2006	Female	Non-Hispanic White	No	High School or above	Not Poor	Former	former	No	No	yes	81.6667	8.16667	2.34322	No	NA
936	32062	1	57	10774.9	15695.5	17900.1	73	2005-2006	Male	Mexican American	Yes	Below high school	poor	Former	mild	Yes	Yes	yes	51.1111	5.11111	1.87824	No	NA
937	32063	1	46	44749.8	21224	23145.2	12	2005-2006	Male	Non-Hispanic White	NA	NA	Not Poor	NA	NA	No	Yes	yes	NA	NA	0.364761	No	NA
938	32064	1	55	5103.77	3172.72	3414.36	1	2005-2006	Male	Mexican American	NA	NA	poor	NA	NA	NA	No	NA	NA	NA	3.69758	NA	NA
939	32065	2	45	29422.4	109660	126253	8	2005-2006	Female	Other	NA	NA	NA	NA	NA	No	No	yes	NA	NA	2.88227	NA	no
940	32066	1	51	7965.05	4045.19	4410.13	65	2005-2006	Male	Non-Hispanic Black	Yes	Below high school	Not Poor	Current	NA	Yes	No	yes	NA	NA	1.61532	No	NA
941	32067	2	46	6844.63	5907.28	NA	22	2005-2006	Female	Non-Hispanic White	Yes	High School or above	Not Poor	Former	heavy	No	NA	yes	NA	NA	4.10232	No	yes
942	32068	2	48	34873.5	42812.4	45914.7	81	2005-2006	Female	Non-Hispanic White	No	Below high school	Not Poor	Never	mild	Yes	No	yes	49.4444	4.94444	2.72931	No	NA
943	32069	2	53	20178.9	21014.7	24037.2	0	2005-2006	Male	Non-Hispanic White	NA	NA	Not Poor	NA	NA	NA	NA	NA	NA	NA	NA	NA	NA
944	32070	1	57	8170.16	4396.52	NA	19	2005-2006	Male	Mexican American	No	NA	Not Poor	NA	NA	No	No	no	NA	NA	3.22707	No	NA
945	32071	1	48	24191.3	32180.3	NA	48	2005-2006	Male	Non-Hispanic Black	Yes	High School or above	Not Poor	Current	former	No	No	yes	NA	NA	-1.92689	No	NA
946	32072	2	53	53823.2	34736.7	44219.7	8	2005-2006	Female	Non-Hispanic White	NA	NA	Not Poor	NA	NA	No	No	no	NA	NA	2.58143	NA	no
947	32073	1	56	4670.15	2513.1	2754.43	19	2005-2006	Female	Mexican American	No	NA	poor	NA	NA	No	No	yes	NA	NA	3.69148	No	no
948	32074	2	49	35508.7	27325.6	27778.1	15	2005-2006	Female	Non-Hispanic White	No	NA	Not Poor	NA	NA	No	No	no	NA	NA	2.05488	No	no
949	32075	2	44	32708.9	20113.4	21751.2	85	2005-2006	Female	Non-Hispanic White	No	High School or above	Not Poor	Former	mild	Yes	No	yes	59.4444	5.94444	0.198565	No	NA
950	32076	2	51	5167.19	2549.96	2897.04	17	2005-2006	Female	Non-Hispanic Black	No	NA	Not Poor	NA	NA	No	No	no	NA	NA	3.45134	No	no
951	32077	1	47	37540.9	17804.9	18099.8	14	2005-2006	Female	Non-Hispanic White	No	NA	Not Poor	NA	NA	No	No	no	NA	NA	2.85136	No	no
952	32078	2	56	3049.86	1641.19	1798.79	17	2005-2006	Female	Mexican American	No	NA	poor	NA	NA	No	No	no	NA	NA	2.92632	No	no
953	32079	1	55	83191.5	51011.6	53303.2	50	2005-2006	Male	Other	Yes	High School or above	Not Poor	Former	moderate	Yes	Yes	yes	71.6667	7.16667	-0.688531	No	NA
954	32080	1	50	10450.8	6069.88	7041.56	3	2005-2006	Female	Non-Hispanic Black	NA	NA	Not Poor	NA	NA	NA	No	NA	NA	NA	0.689087	NA	NA
955	32081	2	55	31042.8	13386.2	15799.4	35	2005-2006	Female	Mexican American	Yes	Below high school	poor	Never	mild	No	No	yes	84.4444	8.44444	3.35634	No	no
956	32082	2	49	9950.96	8664.75	9446.46	60	2005-2006	Male	Non-Hispanic Black	Yes	High School or above	Not Poor	Former	former	Yes	No	no	67.2222	6.72222	2.75355	No	NA
957	32083	2	44	40099.2	32743.8	35041.6	7	2005-2006	Male	Non-Hispanic White	NA	NA	poor	NA	NA	NA	No	yes	NA	NA	2.43204	NA	NA
958	32084	2	50	39544.6	24316.7	26296.9	79	2005-2006	Male	Non-Hispanic White	Yes	Below high school	Not Poor	Former	mild	No	No	no	61.6667	6.16667	3.3783	No	NA
959	32085	2	56	11935.4	20431	NA	28	2005-2006	Female	Mexican American	Yes	High School or above	NA	Never	former	No	No	yes	NA	NA	2.68909	No	no
960	32086	1	56	23899.4	11405.7	11920.4	40	2005-2006	Male	Mexican American	Yes	Below high school	Not Poor	Current	heavy	No	No	yes	71.1111	7.11111	-1.29463	No	NA
961	32087	2	51	5032.74	9234.23	10670.7	0	2005-2006	Female	Mexican American	NA	NA	poor	NA	NA	NA	NA	NA	NA	NA	3.1381	NA	NA
962	32088	2	52	5707.44	NA	NA	18	2005-2006	Male	Non-Hispanic Black	No	NA	Not Poor	NA	NA	No	No	no	NA	NA	NA	No	NA
963	32089	2	54	19538.2	10068.5	11883.6	27	2005-2006	Female	Mexican American	No	High School or above	Not Poor	Never	moderate	No	No	yes	83.8889	8.38889	3.36226	No	no
964	32090	2	50	6843.46	4914.24	5232.55	0	2005-2006	Male	Non-Hispanic White	NA	NA	poor	NA	NA	NA	NA	NA	NA	NA	3.84253	NA	NA
965	32091	2	52	21628.2	11145.5	13352	30	2005-2006	Male	Mexican American	Yes	Below high school	Not Poor	Current	heavy	No	No	yes	62.2222	6.22222	-0.211411	No	NA
966	32092	2	53	9653.12	5020	5354.74	9	2005-2006	Female	Mexican American	NA	NA	Not Poor	NA	NA	No	No	yes	NA	NA	3.41493	NA	no
967	32093	1	46	21578.7	10298.2	10762.9	53	2005-2006	Male	Mexican American	No	High School or above	poor	Former	heavy	No	No	no	71.1111	7.11111	1.75275	No	NA
968	32094	1	46	109565	67183.2	70201.2	45	2005-2006	Female	Non-Hispanic White	Yes	High School or above	Not Poor	Former	heavy	No	No	no	75	7.5	2.02039	No	no
969	32095	1	50	60152.1	57154.6	60856.7	3	2005-2006	Female	Non-Hispanic White	NA	NA	Not Poor	NA	NA	NA	No	NA	NA	NA	3.74121	NA	NA
970	32096	1	56	0	NA	NA	0	2005-2006	Male	Mexican American	NA	NA	poor	NA	NA	NA	NA	NA	NA	NA	NA	NA	NA
971	32097	1	48	5793.93	3117.82	3833.37	19	2005-2006	Female	Mexican American	Yes	NA	NA	NA	NA	No	No	yes	NA	NA	2.75493	NA	no
972	32098	2	52	56888.6	34507.6	37697.5	21	2005-2006	Female	Other	No	High School or above	Not Poor	Never	never	No	No	no	91.1111	9.11111	3.21821	No	no
973	32099	1	50	10987.3	9567.17	10430.3	65	2005-2006	Male	Non-Hispanic Black	No	Below high school	Not Poor	Current	heavy	Yes	No	yes	46.6667	4.66667	2.64458	No	NA
974	32100	2	47	13934.3	10006.1	10654.2	2	2005-2006	Male	Non-Hispanic White	NA	NA	Not Poor	NA	NA	NA	No	NA	NA	NA	2.24291	NA	NA
975	32101	1	46	6822.94	20715.8	27480.8	0	2005-2006	Male	Non-Hispanic Black	NA	NA	Not Poor	NA	NA	NA	NA	NA	NA	NA	NA	NA	NA
976	32102	2	45	7328.55	3207.84	NA	10	2005-2006	Male	Non-Hispanic Black	NA	NA	Not Poor	NA	NA	No	No	no	NA	NA	0.172531	NA	NA
977	32103	1	52	5952.8	6327	6557.34	14	2005-2006	Male	Mexican American	No	NA	poor	NA	NA	No	No	no	NA	NA	2.33326	No	NA
978	32104	1	46	85817.4	47864	52288.6	33	2005-2006	Male	Non-Hispanic White	Yes	Below high school	Not Poor	Never	mild	No	No	yes	57.7778	5.77778	1.00581	No	NA
979	32105	1	52	6668.18	4788.37	5098.53	1	2005-2006	Male	Other	NA	NA	Not Poor	NA	NA	NA	No	NA	NA	NA	3.36635	NA	NA
980	32106	1	44	5209.06	NA	NA	1	2005-2006	Female	Non-Hispanic Black	NA	NA	poor	NA	NA	NA	No	NA	NA	NA	NA	NA	NA
981	32107	1	46	97668.6	75116.5	78490.9	50	2005-2006	Male	Non-Hispanic White	Yes	High School or above	Not Poor	Former	mild	Yes	No	yes	80	8	-2.66356	No	NA
982	32108	2	50	31566.9	20372.8	21802.4	6	2005-2006	Female	Non-Hispanic White	NA	NA	poor	NA	NA	NA	No	no	NA	NA	2.8664	NA	NA
983	32109	2	52	61708.8	53257.9	58181.2	32	2005-2006	Male	Other	Yes	Below high school	Not Poor	Former	heavy	Yes	No	yes	64.4444	6.44444	2.63342	No	NA
984	32110	2	55	10353.4	11019.7	NA	62	2005-2006	Female	Mexican American	No	Below high school	Not Poor	Former	mild	Yes	Yes	yes	NA	NA	-0.756664	No	NA
985	32111	1	54	4801.44	2439.89	2999.85	19	2005-2006	Female	Mexican American	No	NA	poor	NA	NA	No	No	yes	NA	NA	2.8772	No	no
986	32112	1	48	84222.1	51643.5	53963.5	41	2005-2006	Male	Non-Hispanic White	No	High School or above	Not Poor	Never	heavy	No	No	yes	76.1111	7.61111	0.634035	No	NA
987	32113	2	58	6454.94	3080.54	3219.56	62	2005-2006	Female	Mexican American	Yes	Below high school	Not Poor	Never	former	No	No	yes	81.1111	8.11111	0.113281	No	NA
988	32114	2	53	32040.1	NA	NA	40	2005-2006	Male	Non-Hispanic Black	Yes	Below high school	Not Poor	Never	never	No	No	yes	NA	NA	NA	No	NA
989	32115	1	46	7276.04	6279.61	6860.11	26	2005-2006	Female	Non-Hispanic White	Yes	High School or above	Not Poor	Never	mild	No	NA	yes	NA	NA	-0.503811	No	yes
990	32116	1	58	4080.05	6933.72	NA	1	2005-2006	Male	Mexican American	NA	NA	Not Poor	NA	NA	NA	No	NA	NA	NA	2.74085	NA	NA
991	32117	2	46	32163.8	NA	NA	14	2005-2006	Male	Non-Hispanic White	No	NA	Not Poor	NA	NA	No	No	no	NA	NA	NA	No	NA
992	32118	1	49	80138.2	49139.4	54870.1	62	2005-2006	Male	Non-Hispanic White	Yes	High School or above	Not Poor	Never	heavy	Yes	No	yes	68.8889	6.88889	2.16911	No	NA
993	32119	2	45	4534.69	3530.98	4040.9	1	2005-2006	Male	Non-Hispanic Black	NA	NA	poor	NA	NA	NA	No	NA	NA	NA	1.74882	NA	NA
994	32120	2	46	57198	46074.3	49412.8	72	2005-2006	Female	Non-Hispanic White	No	High School or above	Not Poor	Never	NA	Yes	No	yes	NA	NA	1.50652	No	NA
995	32121	2	50	26734.1	27841.4	31845.9	1	2005-2006	Male	Non-Hispanic White	NA	NA	Not Poor	NA	NA	NA	No	NA	NA	NA	3.65791	NA	NA
996	32122	2	45	33538.8	28945.8	31621.6	22	2005-2006	Male	Other	No	High School or above	Not Poor	Never	mild	No	No	no	68.3333	6.83333	3.9962	No	NA
997	32123	1	49	44962.5	24505.5	26723.8	15	2005-2006	Male	Non-Hispanic White	No	NA	Not Poor	NA	NA	No	No	no	NA	NA	-1.11742	No	NA
998	32124	2	48	42411.8	20115.1	20448.2	15	2005-2006	Male	Non-Hispanic White	No	NA	Not Poor	NA	NA	No	No	no	NA	NA	2.73852	NA	NA
999	32125	1	49	7248.78	NA	NA	0	2005-2006	Male	Non-Hispanic Black	NA	NA	Not Poor	NA	NA	NA	NA	NA	NA	NA	NA	NA	NA
1000	32126	2	55	4623.82	7416.25	8187.74	0	2005-2006	Female	Mexican American	NA	NA	Not Poor	NA	NA	NA	NA	NA	NA	NA	NA	NA	NA
1001	32127	2	53	118842	91400.7	95506.6	49	2005-2006	Female	Non-Hispanic White	Yes	High School or above	Not Poor	Current	former	Yes	No	yes	71.1111	7.11111	3.457	No	no
1002	32128	1	57	2416.98	4107.47	NA	0	2005-2006	Female	Mexican American	NA	NA	Not Poor	NA	NA	NA	NA	NA	NA	NA	1.24869	NA	NA
1003	32129	2	44	39544.6	45164.5	50939.5	70	2005-2006	Male	Non-Hispanic White	Yes	High School or above	Not Poor	Former	mild	Yes	No	no	71.6667	7.16667	-0.240405	No	NA
1004	32130	1	55	67217.5	37490	40955.7	20	2005-2006	Female	Non-Hispanic White	No	High School or above	Not Poor	Never	mild	No	No	no	96.6667	9.66667	1.4742	No	no
1005	32131	1	52	6602.17	2693.25	3140.2	12	2005-2006	Male	Non-Hispanic Black	NA	NA	Not Poor	NA	NA	No	No	no	NA	NA	1.73474	No	NA
1006	32132	2	48	7115.06	13360.6	17145.1	31	2005-2006	Female	Non-Hispanic Black	Yes	High School or above	Not Poor	Never	former	No	NA	yes	NA	NA	-1.23597	No	yes
1007	32133	2	52	20053.9	48930	58069.7	30	2005-2006	Female	Mexican American	Yes	High School or above	Not Poor	Never	moderate	No	No	yes	70.5556	7.05556	0.123196	No	no
1008	32134	1	48	39621.6	32960	35816	19	2005-2006	Male	Non-Hispanic White	No	NA	Not Poor	NA	NA	No	No	yes	NA	NA	1.8234	No	NA
1009	32135	1	45	91859.3	79279.4	86608.2	38	2005-2006	Female	Non-Hispanic White	No	High School or above	Not Poor	Never	heavy	No	No	yes	67.7778	6.77778	3.48692	No	no
1010	32136	1	49	117360	71962.9	75195.7	42	2005-2006	Female	Non-Hispanic White	Yes	High School or above	Not Poor	Never	never	No	No	yes	62.7778	6.27778	-1.19358	No	no
1011	32137	1	56	8291.84	11567.3	12777.1	16	2005-2006	Male	Non-Hispanic Black	No	NA	Not Poor	NA	NA	No	No	no	NA	NA	2.53327	No	NA
1012	32138	1	50	107620	128147	135820	47	2005-2006	Female	Non-Hispanic White	Yes	High School or above	Not Poor	Never	mild	No	No	yes	77.7778	7.77778	0.484849	No	no
1013	32139	1	51	5136.21	9395.94	11630.7	1	2005-2006	Female	Non-Hispanic Black	NA	NA	poor	NA	NA	NA	No	NA	NA	NA	3.33343	NA	NA
1014	32140	1	51	18844.2	9570.34	10433.7	69	2005-2006	Female	Non-Hispanic Black	Yes	High School or above	Not Poor	Never	never	No	No	yes	55.5556	5.55556	1.70363	No	NA
1015	32141	2	49	38606.6	NA	NA	35	2005-2006	Male	Non-Hispanic Black	Yes	High School or above	poor	Current	heavy	No	No	yes	NA	NA	NA	No	NA
1016	32142	2	51	9945.18	NA	NA	7	2005-2006	Female	Non-Hispanic Black	NA	NA	Not Poor	NA	NA	NA	No	no	NA	NA	NA	NA	NA
1017	32143	1	51	21504.3	10921.3	11906.6	58	2005-2006	Male	Non-Hispanic Black	No	High School or above	Not Poor	Never	former	No	Yes	yes	NA	NA	-0.411875	No	NA
1018	32144	2	56	1292.23	734.525	790.468	0	2005-2006	Male	Mexican American	NA	NA	poor	NA	NA	NA	NA	NA	NA	NA	1.93957	NA	NA
1019	32145	2	48	70601.4	119639	127680	21	2005-2006	Female	Non-Hispanic White	No	High School or above	poor	Current	heavy	No	No	no	72.7778	7.27778	1.8621	No	no
1020	32146	2	56	5148.46	2100.23	2448.77	15	2005-2006	Female	Non-Hispanic Black	No	NA	NA	NA	NA	No	No	no	NA	NA	3.55204	NA	no
1021	32147	1	44	44160.5	164590	NA	5	2005-2006	Female	Non-Hispanic White	NA	NA	Not Poor	NA	NA	NA	No	NA	NA	NA	2.16184	NA	NA
1022	32148	2	46	38417.7	79133.4	84919.3	17	2005-2006	Male	Non-Hispanic White	No	NA	Not Poor	NA	NA	No	No	no	NA	NA	2.83561	No	NA
1023	32149	2	45	3549.76	1934.02	NA	29	2005-2006	Female	Non-Hispanic Black	Yes	High School or above	Not Poor	Never	former	No	NA	no	NA	NA	0.734649	No	yes
1024	32150	2	46	100392	NA	NA	30	2005-2006	Female	Non-Hispanic White	Yes	High School or above	Not Poor	Current	heavy	No	No	yes	NA	NA	NA	No	no
1025	32151	1	51	5715.3	3690.66	4193.01	17	2005-2006	Male	Non-Hispanic Black	No	NA	Not Poor	NA	NA	No	No	no	NA	NA	-1.86462	No	NA
1026	32152	1	48	16888.7	14049.2	15266.5	19	2005-2006	Female	Non-Hispanic White	Yes	NA	poor	NA	NA	Yes	No	no	NA	NA	3.57293	No	no
1027	32153	1	46	108347	179827	190594	43	2005-2006	Female	Non-Hispanic White	Yes	High School or above	Not Poor	Former	mild	No	No	no	78.3333	7.83333	-1.282	No	no
1028	32154	1	51	12045.4	16023.3	17532.7	63	2005-2006	Female	Non-Hispanic Black	Yes	High School or above	Not Poor	Former	mild	No	No	yes	78.3333	7.83333	1.56207	No	NA
1029	32155	2	55	64011.8	105886	108525	10	2005-2006	Male	Non-Hispanic White	NA	NA	Not Poor	NA	NA	No	No	no	NA	NA	3.12582	NA	NA
1030	32156	2	49	0	NA	NA	85	2005-2006	Female	Non-Hispanic White	Yes	High School or above	Not Poor	Never	NA	Yes	Yes	NA	NA	NA	NA	No	NA
1031	32157	2	57	4877.57	3032.11	3263.04	1	2005-2006	Female	Mexican American	NA	NA	poor	NA	NA	NA	No	NA	NA	NA	4.07317	NA	NA
1032	32158	1	50	55145.9	91220.1	105023	7	2005-2006	Male	Non-Hispanic White	NA	NA	Not Poor	NA	NA	NA	No	no	NA	NA	2.29578	NA	NA
1033	32159	2	51	10170.8	5907.22	6760.3	4	2005-2006	Female	Non-Hispanic Black	NA	NA	poor	NA	NA	NA	No	NA	NA	NA	3.44984	NA	NA
1034	32160	2	52	16143.8	15339.3	16332.9	0	2005-2006	Male	Non-Hispanic White	NA	NA	poor	NA	NA	NA	NA	NA	NA	NA	1.54715	NA	NA
1035	32161	1	44	78005.6	47316.8	51690.8	38	2005-2006	Female	Other	No	High School or above	Not Poor	Never	heavy	No	No	no	83.8889	8.38889	2.38762	No	no
1036	32162	1	52	17219.3	NA	NA	26	2005-2006	Female	Mexican American	Yes	Below high school	poor	Never	NA	No	No	no	NA	NA	NA	No	no
1037	32163	2	55	23796.9	11356.8	11869.3	47	2005-2006	Female	Mexican American	No	Below high school	Not Poor	Never	mild	Yes	No	yes	62.7778	6.27778	3.55834	Yes	no
1038	32164	2	54	90353.8	237407	253363	22	2005-2006	Male	Non-Hispanic White	Yes	High School or above	Not Poor	Never	mild	No	No	yes	76.1111	7.61111	1.41317	No	NA
1039	32165	1	58	21926.8	78985.8	NA	40	2005-2006	Male	Mexican American	Yes	Below high school	poor	Never	mild	No	No	yes	NA	NA	0.178668	No	NA
1040	32166	1	49	0	NA	NA	19	2005-2006	Female	Non-Hispanic Black	No	NA	poor	NA	NA	No	No	NA	NA	NA	NA	NA	NA
1041	32167	1	49	51293	62969.9	67532.7	75	2005-2006	Male	Non-Hispanic White	Yes	High School or above	Not Poor	Former	former	Yes	Yes	yes	NA	NA	3.667	No	NA
1042	32168	1	53	28261.6	37594.7	NA	57	2005-2006	Male	Non-Hispanic Black	No	High School or above	poor	Current	moderate	Yes	No	yes	NA	NA	-0.726684	No	NA
1043	32169	1	46	0	NA	NA	29	2005-2006	Female	Mexican American	Yes	High School or above	Not Poor	Former	NA	No	No	NA	NA	NA	NA	No	NA
1044	32170	2	46	29902.5	28412.4	30252.8	2	2005-2006	Male	Non-Hispanic White	NA	NA	Not Poor	NA	NA	NA	No	NA	NA	NA	3.87443	NA	NA
1045	32171	2	44	46015.7	78251.9	89507	4	2005-2006	Female	Non-Hispanic White	NA	NA	NA	NA	NA	NA	No	NA	NA	NA	1.71927	NA	NA
1046	32172	2	51	5549.67	2738.71	3111.49	17	2005-2006	Male	Non-Hispanic Black	No	NA	Not Poor	NA	NA	No	No	no	NA	NA	3.51576	No	NA
1047	32173	2	52	21080.8	11485.5	15521.4	32	2005-2006	Male	Non-Hispanic Black	No	High School or above	Not Poor	Never	NA	No	No	no	NA	NA	2.91286	No	NA
1048	32174	1	47	7024.89	5044.52	5371.27	1	2005-2006	Male	Other	NA	NA	poor	NA	NA	NA	No	NA	NA	NA	3.24789	NA	NA
1049	32175	2	52	69450.3	53413.9	55813.4	51	2005-2006	Male	Other	Yes	High School or above	Not Poor	Never	mild	No	No	yes	64.4444	6.44444	0.449964	No	NA
1050	32176	2	48	7180.87	7130.27	8100.81	16	2005-2006	Male	Non-Hispanic Black	No	NA	NA	NA	NA	No	No	no	NA	NA	2.64182	No	NA
1051	32177	2	46	37272.3	23597.5	25642.2	16	2005-2006	Male	Non-Hispanic White	No	NA	Not Poor	NA	NA	No	No	no	NA	NA	2.32926	No	NA
1052	32178	2	55	6457.63	NA	NA	15	2005-2006	Female	Mexican American	No	NA	Not Poor	NA	NA	NA	No	no	NA	NA	NA	NA	no
1053	32179	2	58	15855.5	6801.39	7108.32	53	2005-2006	Female	Mexican American	No	Below high school	Not Poor	Current	mild	Yes	No	yes	57.2222	5.72222	0.876118	No	no
1054	32180	1	50	9833.92	17733	18924.8	31	2005-2006	Female	Non-Hispanic White	Yes	High School or above	Not Poor	Never	mild	No	NA	yes	NA	NA	-2.5914	No	yes
1055	32181	1	57	13906.6	8551.41	9247.77	85	2005-2006	Male	Non-Hispanic White	No	High School or above	NA	Former	NA	Yes	No	no	NA	NA	2.17146	Yes	NA
1056	32182	1	49	11868.4	10728.2	11593	11	2005-2006	Male	Non-Hispanic Black	NA	NA	Not Poor	NA	NA	No	No	yes	NA	NA	1.12749	NA	NA
1057	32183	1	49	6942.39	6405.25	6853.35	23	2005-2006	Female	Non-Hispanic Black	Yes	High School or above	poor	Never	moderate	Yes	NA	no	NA	NA	2.57041	No	yes
1058	32184	1	50	60152.1	143012	163582	3	2005-2006	Female	Non-Hispanic White	NA	NA	Not Poor	NA	NA	NA	No	NA	NA	NA	3.11002	NA	NA
1059	32185	1	45	24814.9	12167.3	13221.6	19	2005-2006	Male	Other	No	NA	poor	NA	NA	No	No	yes	NA	NA	1.93036	NA	NA
1060	32186	1	49	6711.48	3312.05	3762.87	17	2005-2006	Male	Non-Hispanic Black	No	NA	poor	NA	NA	No	No	no	NA	NA	4.08225	No	NA
1061	32187	2	58	5297.01	5413.97	5826.3	2	2005-2006	Female	Mexican American	NA	NA	poor	NA	NA	NA	No	NA	NA	NA	3.85309	NA	NA
1062	32188	2	55	8065.69	3225.83	3343.27	12	2005-2006	Male	Mexican American	NA	NA	Not Poor	NA	NA	No	No	no	NA	NA	2.04204	No	NA
1063	32189	1	46	0	NA	NA	26	2005-2006	Male	Non-Hispanic White	No	High School or above	Not Poor	Never	NA	No	No	NA	NA	NA	NA	No	NA
1064	32190	2	50	47799.7	39031.9	41770.9	6	2005-2006	Male	Non-Hispanic White	NA	NA	Not Poor	NA	NA	NA	No	no	NA	NA	2.37207	NA	NA
1065	32191	2	56	4757.48	2592.93	2827.65	13	2005-2006	Male	Other	NA	NA	Not Poor	NA	NA	No	No	no	NA	NA	3.11731	No	NA
1066	32192	2	57	3673.84	5892.55	6505.53	0	2005-2006	Female	Mexican American	NA	NA	NA	NA	NA	NA	NA	NA	NA	NA	2.13604	NA	NA
1067	32193	1	57	56625.7	45613.3	48918.4	76	2005-2006	Male	Non-Hispanic White	No	High School or above	Not Poor	Former	mild	Yes	Yes	yes	67.2222	6.72222	-0.209483	Yes	NA
1068	32194	1	46	0	NA	NA	70	2005-2006	Male	Other	Yes	High School or above	poor	Current	NA	NA	No	NA	NA	NA	NA	No	NA
1069	32195	2	51	5751.04	6112.55	6335.09	14	2005-2006	Female	Mexican American	No	NA	poor	NA	NA	No	No	no	NA	NA	1.71621	No	no
1070	32196	1	55	6135.6	6521.29	6758.71	12	2005-2006	Male	Mexican American	NA	NA	poor	NA	NA	No	No	no	NA	NA	2.71093	NA	NA
1071	32197	2	55	23796.9	58967	NA	43	2005-2006	Female	Mexican American	Yes	Below high school	Not Poor	Never	mild	No	No	yes	NA	NA	2.24329	No	no
1072	32198	2	46	73410.9	132378	153139	21	2005-2006	Female	Non-Hispanic White	No	High School or above	Not Poor	Current	heavy	No	No	no	70.5556	7.05556	-0.262451	No	no
1073	32199	1	49	84529.1	152427	176332	27	2005-2006	Female	Non-Hispanic White	No	High School or above	Not Poor	Never	heavy	No	No	no	77.7778	7.77778	3.3289	No	no
1074	32200	2	55	9287.49	9885.26	10331.4	60	2005-2006	Female	Mexican American	Yes	Below high school	Not Poor	Never	moderate	Yes	No	yes	66.6667	6.66667	1.82257	Yes	NA
1075	32201	2	54	96899.4	234827	248888	53	2005-2006	Female	Non-Hispanic White	No	High School or above	Not Poor	Former	heavy	No	Yes	yes	NA	NA	0.599943	No	no
1076	32202	1	45	21946.3	34731.9	NA	81	2005-2006	Male	Non-Hispanic White	Yes	High School or above	Not Poor	Former	mild	No	No	yes	NA	NA	0.535656	Yes	NA
1077	32203	2	49	4543.72	2445.06	2679.86	19	2005-2006	Male	Mexican American	No	NA	poor	NA	NA	No	No	no	NA	NA	1.00866	No	NA
1078	32204	1	56	22510.2	10742.7	11227.5	40	2005-2006	Female	Mexican American	No	High School or above	Not Poor	Never	moderate	No	No	yes	56.1111	5.61111	3.55412	No	no
1079	32205	2	54	96258.9	58388.9	81702.4	35	2005-2006	Female	Other	Yes	High School or above	Not Poor	Never	mild	No	No	yes	NA	NA	2.64258	No	no
1080	32206	1	54	8626.82	4486.28	4785.43	8	2005-2006	Female	Mexican American	NA	NA	NA	NA	NA	No	No	no	NA	NA	3.35756	NA	no
1081	32207	1	50	0	NA	NA	45	2005-2006	Male	Non-Hispanic Black	No	Below high school	Not Poor	Never	NA	No	No	NA	NA	NA	NA	No	NA
1082	32208	2	48	23216	11963.7	14120.5	36	2005-2006	Female	Mexican American	Yes	High School or above	Not Poor	Never	moderate	No	No	no	78.8889	7.88889	1.352	No	no
1083	32209	1	55	2531.74	1573.84	1693.7	0	2005-2006	Female	Mexican American	NA	NA	Not Poor	NA	NA	NA	NA	NA	NA	NA	3.21803	NA	NA
1084	32210	1	55	40244.7	21934.2	22297.4	15	2005-2006	Male	Non-Hispanic White	No	NA	Not Poor	NA	NA	No	No	no	NA	NA	0.946416	No	NA
1085	32211	2	55	113019	182518	192778	55	2005-2006	Male	Non-Hispanic White	Yes	High School or above	Not Poor	Former	mild	No	No	yes	63.8889	6.38889	2.01724	No	NA
1086	32212	2	49	89638.6	65536.5	68480.5	46	2005-2006	Male	Non-Hispanic White	No	High School or above	Not Poor	Current	heavy	No	No	yes	50	5	1.32929	No	NA
1087	32213	1	52	6640.45	13274.8	16201.7	18	2005-2006	Female	Other	No	NA	Not Poor	NA	NA	No	No	yes	NA	NA	1.75836	No	no
1088	32214	1	47	43172.7	31564.3	32982.3	45	2005-2006	Female	Non-Hispanic White	Yes	High School or above	poor	Current	heavy	No	No	yes	74.4444	7.44444	1.86329	No	no
1089	32215	1	45	13240	9508.93	NA	2	2005-2006	Female	Other	NA	NA	poor	NA	NA	NA	No	NA	NA	NA	2.59262	NA	NA
1090	32216	1	49	116641	85278.3	89109.2	53	2005-2006	Female	Non-Hispanic White	Yes	High School or above	Not Poor	Never	mild	Yes	No	yes	72.2222	7.22222	2.29938	No	no
1091	32217	2	57	3855.28	2074.6	2273.82	17	2005-2006	Female	Mexican American	No	NA	NA	NA	NA	No	No	no	NA	NA	2.55162	No	no
1092	32218	2	46	39325.8	18651.5	18960.3	13	2005-2006	Female	Non-Hispanic White	NA	NA	Not Poor	NA	NA	No	No	yes	NA	NA	3.86198	No	no
1093	32219	1	57	5564.76	11608.5	NA	19	2005-2006	Male	Mexican American	No	NA	Not Poor	NA	NA	No	No	no	NA	NA	0.681944	NA	NA
1094	32220	2	54	44067	NA	NA	76	2005-2006	Male	Non-Hispanic White	Yes	Below high school	Not Poor	Former	NA	Yes	No	yes	NA	NA	NA	No	NA
1095	32221	1	44	62579.3	34903.1	48839.3	36	2005-2006	Male	Non-Hispanic White	Yes	High School or above	Not Poor	Former	heavy	No	No	yes	68.8889	6.88889	1.48479	No	NA
1096	32222	1	50	6604.88	5831.44	6673.58	0	2005-2006	Male	Non-Hispanic Black	NA	NA	poor	NA	NA	NA	NA	NA	NA	NA	NA	NA	NA
1097	32223	1	47	68665.8	41651.4	45501.8	23	2005-2006	Female	Non-Hispanic White	Yes	High School or above	Not Poor	Current	heavy	No	No	no	70.5556	7.05556	3.50809	No	no
1098	32224	2	47	0	NA	NA	85	2005-2006	Female	Non-Hispanic White	No	Below high school	NA	Never	NA	Yes	No	NA	NA	NA	NA	No	NA
1099	32225	1	44	21092.6	29641.2	33688.6	23	2005-2006	Male	Non-Hispanic Black	No	Below high school	poor	Never	moderate	No	No	no	75	7.5	1.40186	No	NA
1100	32226	2	52	21474.7	20262.2	22090.2	40	2005-2006	Male	Non-Hispanic Black	No	High School or above	Not Poor	Former	mild	Yes	No	no	77.7778	7.77778	1.40361	No	NA
1101	32227	2	44	41903	NA	NA	5	2005-2006	Male	Non-Hispanic White	NA	NA	Not Poor	NA	NA	NA	No	NA	NA	NA	NA	NA	NA
1102	32228	1	46	34351.2	128030	147403	9	2005-2006	Female	Other	NA	NA	Not Poor	NA	NA	No	No	no	NA	NA	3.80052	NA	no
1103	32229	2	48	10494.8	9138.28	9962.71	61	2005-2006	Male	Non-Hispanic Black	Yes	High School or above	Not Poor	Former	mild	Yes	Yes	yes	46.1111	4.61111	2.68453	No	NA
1104	32230	1	50	96255	74029.3	77354.9	59	2005-2006	Male	Non-Hispanic White	Yes	High School or above	Not Poor	Never	mild	No	No	no	79.4444	7.94444	-1.55125	No	NA
1105	32231	2	49	0	NA	NA	17	2005-2006	Male	Non-Hispanic White	No	NA	Not Poor	NA	NA	No	No	NA	NA	NA	NA	NA	NA
1106	32232	1	57	14433.2	8204.05	9150.07	3	2005-2006	Male	Mexican American	NA	NA	Not Poor	NA	NA	NA	No	NA	NA	NA	2.14384	NA	NA
1107	32233	2	46	48591.2	34893	37153.1	4	2005-2006	Female	Non-Hispanic White	NA	NA	Not Poor	NA	NA	NA	No	NA	NA	NA	3.18895	NA	NA
1108	32234	1	48	5744.54	2297.5	2381.14	12	2005-2006	Female	Mexican American	NA	NA	Not Poor	NA	NA	No	No	no	NA	NA	3.51612	No	no
1109	32235	2	57	10055.8	18395.6	24402.9	3	2005-2006	Female	Non-Hispanic Black	NA	NA	poor	NA	NA	NA	No	NA	NA	NA	3.08763	NA	NA
1110	32236	1	57	56855.7	36820.6	NA	10	2005-2006	Female	Non-Hispanic White	NA	NA	poor	NA	NA	No	No	yes	NA	NA	0.425047	NA	no
1111	32237	1	54	13819.4	9923.65	10566.4	2	2005-2006	Male	Non-Hispanic White	NA	NA	poor	NA	NA	NA	No	NA	NA	NA	2.48329	NA	NA
1112	32238	1	51	9063.2	3967.12	4808.65	6	2005-2006	Male	Non-Hispanic Black	NA	NA	Not Poor	NA	NA	NA	No	no	NA	NA	3.6022	NA	NA
1113	32239	2	53	84476.3	61762.2	64536.7	60	2005-2006	Female	Non-Hispanic White	Yes	High School or above	Not Poor	Current	moderate	Yes	No	yes	59.4444	5.94444	3.73277	No	NA
1114	32240	1	44	26921	14667.4	15693.6	35	2005-2006	Female	Non-Hispanic Black	No	High School or above	Not Poor	Never	mild	No	No	yes	65	6.5	1.16356	No	no
1115	32241	2	50	25913.4	36415.9	46731.2	25	2005-2006	Male	Non-Hispanic Black	No	High School or above	NA	Current	moderate	No	No	yes	62.7778	6.27778	1.45981	No	NA
1116	32242	1	49	7749.93	7695.32	8742.76	19	2005-2006	Female	Non-Hispanic Black	No	NA	poor	NA	NA	No	No	yes	NA	NA	1.52695	No	no
1117	32243	1	52	6510.05	10921.4	10921.4	15	2005-2006	Female	Non-Hispanic Black	No	NA	poor	NA	NA	No	No	yes	NA	NA	3.3512	No	no
1118	32244	1	54	39593.5	18778.4	19089.4	13	2005-2006	Male	Non-Hispanic White	NA	NA	Not Poor	NA	NA	No	No	yes	NA	NA	-0.610582	No	NA
1119	32245	1	44	54937.1	65415.7	69092.8	61	2005-2006	Male	Non-Hispanic White	Yes	High School or above	Not Poor	Never	mild	No	No	no	90	9	-1.56469	No	NA
1120	32246	2	49	46993.6	84741.1	90436.7	27	2005-2006	Female	Other	Yes	Below high school	Not Poor	Never	never	No	NA	yes	NA	NA	2.63583	No	yes
1121	32247	2	56	5435.29	9972.84	11524.2	1	2005-2006	Female	Mexican American	NA	NA	poor	NA	NA	NA	No	NA	NA	NA	3.60663	NA	NA
1122	32248	2	54	9681.04	4870.85	5195.65	9	2005-2006	Male	Mexican American	NA	NA	Not Poor	NA	NA	No	No	no	NA	NA	0.806026	NA	NA
1123	32249	1	44	72976.5	62982.6	68804.9	21	2005-2006	Male	Non-Hispanic White	No	High School or above	Not Poor	Never	heavy	Yes	No	no	61.1111	6.11111	2.05488	No	NA
1124	32250	2	51	63496.2	35414.5	38688.3	29	2005-2006	Female	Non-Hispanic White	Yes	High School or above	Not Poor	Never	moderate	No	NA	no	NA	NA	-3.06782	No	yes
1125	32251	1	48	40939.6	22833.7	24944.6	35	2005-2006	Male	Non-Hispanic White	Yes	High School or above	Not Poor	Current	mild	No	No	yes	57.7778	5.77778	3.79844	No	NA
1126	32252	2	56	13485.4	9685.2	10312.5	1	2005-2006	Male	Non-Hispanic White	NA	NA	poor	NA	NA	NA	No	NA	NA	NA	3.73869	NA	NA
1127	32253	2	53	32916.5	55976	61964.5	2	2005-2006	Male	Non-Hispanic White	NA	NA	Not Poor	NA	NA	NA	No	NA	NA	NA	2.0838	NA	NA
1128	32254	1	54	69751.2	53645.3	56055.2	65	2005-2006	Male	Non-Hispanic White	Yes	High School or above	Not Poor	Never	never	No	No	yes	74.4444	7.44444	2.65301	No	NA
1129	32255	1	46	25539.7	16169.5	17570.5	19	2005-2006	Male	Other	Yes	NA	poor	NA	NA	No	No	no	NA	NA	3.34185	No	NA
1130	32256	2	45	11579.5	12324.8	12881	42	2005-2006	Female	Mexican American	Yes	Below high school	poor	Never	mild	No	No	yes	77.2222	7.72222	3.05861	No	no
1131	32257	2	58	3920.24	3691.82	4046.35	19	2005-2006	Female	Mexican American	No	NA	poor	NA	NA	No	No	yes	NA	NA	3.68029	No	no
1132	32258	1	56	2161.08	2208.79	2377.02	0	2005-2006	Female	Mexican American	NA	NA	poor	NA	NA	NA	NA	NA	NA	NA	NA	NA	NA
1133	32259	2	53	49611.8	32129.3	34384	6	2005-2006	Female	Non-Hispanic White	NA	NA	Not Poor	NA	NA	NA	No	no	NA	NA	3.84165	NA	NA
1134	32260	1	47	13658.7	32473.7	35947.8	1	2005-2006	Male	Non-Hispanic White	NA	NA	poor	NA	NA	NA	No	NA	NA	NA	3.60544	NA	NA
1135	32261	2	44	7589.66	4796.19	5592.13	13	2005-2006	Male	Non-Hispanic Black	NA	NA	poor	NA	NA	No	No	no	NA	NA	2.19983	No	NA
1136	32262	2	58	4033.53	2049.68	2246.51	16	2005-2006	Female	Mexican American	No	NA	poor	NA	NA	No	No	no	NA	NA	-0.954831	NA	no
1137	32263	1	52	6914.2	4015.8	4595.74	1	2005-2006	Male	Non-Hispanic Black	NA	NA	poor	NA	NA	NA	No	NA	NA	NA	2.77939	NA	NA
1138	32264	1	53	18607.5	19378.2	22165.4	0	2005-2006	Male	Non-Hispanic White	NA	NA	Not Poor	NA	NA	NA	NA	NA	NA	NA	NA	NA	NA
1139	32265	2	50	67188.1	80003.4	84500.5	69	2005-2006	Female	Non-Hispanic White	No	Below high school	Not Poor	Former	former	Yes	No	yes	NA	NA	1.11604	Yes	NA
1140	32266	1	57	123681	68982.4	75359.3	32	2005-2006	Male	Non-Hispanic White	Yes	High School or above	Not Poor	Never	heavy	No	No	no	NA	NA	2.39886	No	NA
1141	32267	1	56	31160.1	NA	NA	54	2005-2006	Male	Non-Hispanic Black	No	High School or above	Not Poor	Former	former	Yes	No	no	NA	NA	NA	NA	NA
1142	32268	2	46	34546.4	21183.3	23653.7	65	2005-2006	Male	Non-Hispanic White	No	High School or above	Not Poor	Current	moderate	No	No	yes	42.7778	4.27778	1.19001	No	NA
1143	32269	2	55	6597.5	2638.63	2734.7	14	2005-2006	Female	Mexican American	No	NA	poor	NA	NA	No	No	no	NA	NA	0.343264	No	no
1144	32270	2	44	90565.7	107840	113902	57	2005-2006	Female	Non-Hispanic White	Yes	High School or above	Not Poor	Never	never	Yes	No	yes	77.2222	7.72222	-0.718486	No	no
1145	32271	1	49	28680.7	55069.5	59554	83	2005-2006	Male	Non-Hispanic White	Yes	High School or above	Not Poor	Former	mild	Yes	No	yes	69.4444	6.94444	-2.34234	No	NA
1146	32272	2	44	34216	21040.1	22753.4	83	2005-2006	Female	Non-Hispanic White	No	Below high school	NA	Former	former	Yes	No	yes	72.2222	7.22222	3.77879	Yes	NA
1147	32273	1	56	26452.6	37661.9	44451.5	28	2005-2006	Male	Mexican American	Yes	Below high school	Not Poor	Never	heavy	No	No	yes	75.5556	7.55556	3.07875	No	NA
1148	32274	1	44	6459.24	3751.56	4293.33	0	2005-2006	Female	Non-Hispanic Black	NA	NA	poor	NA	NA	NA	NA	NA	NA	NA	3.85363	NA	NA
1149	32275	1	58	3357.12	1790.14	1855.32	13	2005-2006	Male	Mexican American	NA	NA	Not Poor	NA	NA	No	No	no	NA	NA	0.849488	No	NA
1150	32276	2	50	11404.4	4991.93	5394.32	7	2005-2006	Female	Non-Hispanic Black	NA	NA	Not Poor	NA	NA	NA	No	no	NA	NA	2.00201	NA	NA
1151	32277	1	58	8506.19	4423.55	4718.52	5	2005-2006	Male	Mexican American	NA	NA	NA	NA	NA	NA	No	NA	NA	NA	0.823417	NA	NA
1152	32278	1	49	12216.9	11043.3	13385.8	7	2005-2006	Male	Non-Hispanic Black	NA	NA	poor	NA	NA	NA	No	no	NA	NA	2.65451	NA	NA
1153	32279	2	44	53371.3	61182.5	69005.5	73	2005-2006	Female	Non-Hispanic White	No	High School or above	Not Poor	Former	moderate	Yes	No	yes	63.8889	6.38889	-0.735478	No	NA
1154	32280	2	55	5221.06	2809.55	3454.35	17	2005-2006	Female	Mexican American	No	NA	Not Poor	NA	NA	No	No	no	NA	NA	2.43001	No	no
1155	32281	1	53	6620.06	22495.7	26651.8	14	2005-2006	Male	Mexican American	No	NA	poor	NA	NA	No	No	no	NA	NA	2.61252	No	NA
1156	32282	1	44	6010.47	3490.91	NA	0	2005-2006	Female	Non-Hispanic Black	NA	NA	poor	NA	NA	NA	NA	NA	NA	NA	3.62197	NA	NA
1157	32283	2	57	5582.38	13832.7	15946.1	62	2005-2006	Male	Mexican American	Yes	Below high school	poor	Never	former	No	No	yes	70.5556	7.05556	0.022393	No	NA
1158	32284	1	49	14299.9	NA	NA	6	2005-2006	Male	Other	NA	NA	Not Poor	NA	NA	NA	No	no	NA	NA	NA	NA	NA
1159	32285	2	47	48075.6	80075	82070.7	7	2005-2006	Male	Non-Hispanic White	NA	NA	Not Poor	NA	NA	NA	No	yes	NA	NA	2.64765	NA	NA
1160	32286	1	56	17899.9	7718.77	9110.28	21	2005-2006	Female	Mexican American	No	High School or above	NA	Current	heavy	No	No	yes	60.5556	6.05556	0.538312	No	no
1161	32287	2	51	33106.1	22213.6	23767.7	35	2005-2006	Male	Non-Hispanic Black	Yes	High School or above	Not Poor	Current	heavy	Yes	Yes	yes	37.7778	3.77778	2.11357	No	NA
1162	32288	2	45	7791.85	24337.5	24337.5	8	2005-2006	Female	Non-Hispanic Black	NA	NA	Not Poor	NA	NA	No	No	no	NA	NA	3.23786	NA	no
1163	32289	1	54	17734.3	12734.9	13559.8	4	2005-2006	Female	Other	NA	NA	poor	NA	NA	NA	No	NA	NA	NA	2.02911	NA	NA
1164	32290	2	48	98022.5	116719	123280	43	2005-2006	Female	Non-Hispanic White	Yes	High School or above	Not Poor	Current	heavy	No	No	yes	60	6	0.767076	No	no
1165	32291	1	53	8312.03	4322.58	4610.82	9	2005-2006	Female	Mexican American	NA	NA	poor	NA	NA	No	No	no	NA	NA	1.55455	NA	no
1166	32292	2	45	4152.7	23802.3	27052.5	24	2005-2006	Female	Non-Hispanic Black	No	High School or above	Not Poor	Never	NA	No	NA	no	NA	NA	2.73241	No	yes
1167	32293	1	49	7749.93	16885.4	18651.5	18	2005-2006	Female	Non-Hispanic Black	No	NA	poor	NA	NA	No	No	no	NA	NA	2.06149	No	no
1168	32294	2	49	52882.1	42597.7	45684.4	77	2005-2006	Female	Non-Hispanic White	No	High School or above	Not Poor	Never	former	Yes	Yes	yes	65	6.5	3.07359	No	NA
1169	32295	1	44	70430.1	170681	180901	50	2005-2006	Male	Non-Hispanic White	Yes	High School or above	Not Poor	Never	mild	No	No	no	82.2222	8.22222	0.329631	No	NA
1170	32296	1	44	75566.7	58118	60728.8	43	2005-2006	Male	Non-Hispanic White	No	High School or above	Not Poor	Never	never	Yes	No	yes	63.3333	6.33333	2.79722	No	NA
1171	32297	2	52	0	NA	NA	27	2005-2006	Male	Other	No	High School or above	Not Poor	Never	NA	No	No	NA	NA	NA	NA	No	NA
1172	32298	1	47	65706.4	109054	115584	62	2005-2006	Female	Other	No	High School or above	Not Poor	Never	former	Yes	No	yes	67.7778	6.77778	1.87586	No	NA
1173	32299	1	57	0	NA	NA	1	2005-2006	Female	Mexican American	NA	NA	Not Poor	NA	NA	NA	No	NA	NA	NA	NA	NA	NA
1174	32300	2	45	17388.5	8831.04	11257.1	53	2005-2006	Male	Non-Hispanic Black	No	High School or above	Not Poor	Current	mild	No	No	no	65.5556	6.55556	3.65017	No	NA
1175	32301	1	58	4469.91	11230.2	12425.9	14	2005-2006	Male	Mexican American	No	NA	Not Poor	NA	NA	No	No	no	NA	NA	0.954886	No	NA
1176	32302	2	45	5783.63	2531.6	2735.67	7	2005-2006	Male	Non-Hispanic Black	NA	NA	Not Poor	NA	NA	NA	No	no	NA	NA	-1.60151	NA	NA
1177	32303	1	48	23555.1	15805	16910.7	30	2005-2006	Male	Non-Hispanic Black	Yes	Below high school	Not Poor	Current	mild	No	No	no	57.7778	5.77778	3.81337	No	NA
1178	32304	2	46	40930.4	24827.6	34740.8	34	2005-2006	Male	Non-Hispanic White	Yes	High School or above	poor	Current	moderate	Yes	No	yes	52.7778	5.27778	2.88484	No	NA
1179	32305	1	57	5493.6	5173.5	NA	18	2005-2006	Male	Mexican American	No	NA	poor	NA	NA	No	No	no	NA	NA	-1.0844	No	NA
1180	32306	2	50	38025.7	20724.8	21068	15	2005-2006	Male	Non-Hispanic White	No	NA	Not Poor	NA	NA	No	No	no	NA	NA	1.26803	No	NA
1181	32307	1	47	32195.7	30591.4	32572.9	1	2005-2006	Male	Non-Hispanic White	NA	NA	Not Poor	NA	NA	NA	No	NA	NA	NA	3.65546	NA	NA
1182	32308	2	45	0	NA	NA	10	2005-2006	Female	Non-Hispanic Black	NA	NA	NA	NA	NA	NA	No	NA	NA	NA	NA	NA	NA
1183	32309	2	46	73410.9	NA	NA	24	2005-2006	Female	Non-Hispanic White	Yes	High School or above	Not Poor	Never	never	No	NA	yes	NA	NA	NA	No	yes
1184	32310	2	55	7757.39	31090.4	NA	12	2005-2006	Male	Mexican American	NA	NA	poor	NA	NA	No	No	no	NA	NA	0.95056	No	NA
1185	32311	2	47	44523.4	NA	NA	15	2005-2006	Female	Non-Hispanic White	No	NA	Not Poor	NA	NA	NA	No	no	NA	NA	NA	NA	no
1186	32312	2	46	25708.6	29362.3	31753.3	83	2005-2006	Male	Non-Hispanic White	Yes	Below high school	Not Poor	Former	mild	Yes	No	yes	76.6667	7.66667	-2.54511	No	NA
1187	32313	2	53	11046.4	4835.2	5224.97	7	2005-2006	Male	Non-Hispanic Black	NA	NA	Not Poor	NA	NA	NA	No	no	NA	NA	3.60461	NA	NA
1188	32314	1	54	38124.2	29338.3	29824.2	12	2005-2006	Female	Non-Hispanic White	NA	NA	Not Poor	NA	NA	No	No	yes	NA	NA	3.35524	NA	no
1189	32315	2	48	7897.21	6337.44	7389.15	14	2005-2006	Female	Non-Hispanic Black	No	NA	poor	NA	NA	No	No	no	NA	NA	3.46115	No	no
1190	32316	2	46	36437.8	44732.9	47974.3	85	2005-2006	Female	Non-Hispanic White	No	Below high school	poor	Former	former	Yes	No	no	79.4444	7.94444	-0.513409	No	NA
1191	32317	2	56	3027.88	1538.65	1891.77	17	2005-2006	Male	Mexican American	Yes	NA	poor	NA	NA	No	No	yes	NA	NA	0.452346	No	NA
1192	32318	2	54	33469.4	81776.1	NA	12	2005-2006	Female	Other	NA	NA	NA	NA	NA	No	No	no	NA	NA	3.74417	NA	no
1193	32319	1	52	6032.55	13143.6	14623.4	17	2005-2006	Female	Non-Hispanic Black	No	NA	Not Poor	NA	NA	No	No	no	NA	NA	3.9169	No	no
1194	32320	2	52	44150.8	28494.3	30493.9	10	2005-2006	Male	Non-Hispanic White	NA	NA	Not Poor	NA	NA	No	No	no	NA	NA	1.15283	NA	NA
1195	32321	2	54	9953.83	6103.51	6377.7	66	2005-2006	Male	Other	No	High School or above	Not Poor	Former	former	No	No	yes	81.6667	8.16667	0.499528	No	NA
1196	32322	2	58	1458.01	828.755	891.875	0	2005-2006	Male	Mexican American	NA	NA	poor	NA	NA	NA	NA	NA	NA	NA	3.87514	NA	NA
1197	32323	1	51	17388.6	NA	NA	4	2005-2006	Female	Other	NA	NA	poor	NA	NA	NA	No	NA	NA	NA	NA	NA	NA
1198	32324	1	56	31669.5	13656.5	16118.4	34	2005-2006	Male	Mexican American	Yes	High School or above	Not Poor	Never	mild	No	No	yes	76.6667	7.66667	0.400301	No	NA
1199	32325	1	51	30901.9	18744.5	20477.3	36	2005-2006	Male	Other	No	Below high school	Not Poor	Former	heavy	No	No	yes	63.8889	6.38889	3.29849	No	NA
1200	32326	1	56	8291.84	5354.46	6083.28	16	2005-2006	Male	Non-Hispanic Black	No	NA	poor	NA	NA	No	No	yes	NA	NA	-0.700144	No	NA
1201	32327	2	46	0	NA	NA	73	2005-2006	Male	Non-Hispanic White	No	High School or above	NA	Former	NA	Yes	No	NA	NA	NA	NA	No	NA
1202	32328	2	50	32431.5	37040.6	40056.9	81	2005-2006	Female	Non-Hispanic White	Yes	High School or above	poor	Former	moderate	Yes	No	yes	83.8889	8.38889	0.33597	Yes	NA
1203	32329	1	47	6401.5	21753	25771.9	15	2005-2006	Male	Mexican American	No	NA	Not Poor	NA	NA	No	No	no	NA	NA	2.84699	No	NA
1204	32330	2	48	12107.2	20027.2	23057.5	7	2005-2006	Female	Other	NA	NA	Not Poor	NA	NA	NA	No	no	NA	NA	2.98355	NA	NA
1205	32331	1	51	6389.26	5127.32	5264.15	15	2005-2006	Female	Non-Hispanic Black	No	NA	Not Poor	NA	NA	No	No	no	NA	NA	-0.335898	No	no
1206	32332	1	47	8736.94	4543.54	NA	5	2005-2006	Male	Mexican American	NA	NA	poor	NA	NA	NA	No	NA	NA	NA	1.57555	NA	NA
1207	32333	1	47	99146.8	72488	80941.8	45	2005-2006	Female	Non-Hispanic White	Yes	High School or above	poor	Former	mild	No	No	yes	63.3333	6.33333	1.79106	No	no
1208	32334	2	46	97483.1	71271.7	NA	43	2005-2006	Male	Non-Hispanic White	Yes	High School or above	Not Poor	Current	heavy	No	No	yes	NA	NA	0.838032	No	NA
1209	32335	1	56	0	NA	NA	49	2005-2006	Female	Other	No	High School or above	Not Poor	Never	NA	No	No	NA	NA	NA	NA	No	NA
1210	32336	1	46	7496.85	7807.36	8642.62	0	2005-2006	Male	Non-Hispanic White	NA	NA	poor	NA	NA	NA	NA	NA	NA	NA	NA	NA	NA
1211	32337	1	48	34823	57602.8	66318.7	6	2005-2006	Male	Non-Hispanic White	NA	NA	poor	NA	NA	NA	No	no	NA	NA	2.25993	NA	NA
1212	32338	2	57	23508.2	12114.3	14298.2	35	2005-2006	Female	Mexican American	Yes	Below high school	poor	Never	mild	Yes	No	no	90	9	-1.39634	No	no
1213	32339	1	44	6541.81	4134.01	4244.34	14	2005-2006	Male	Non-Hispanic Black	No	NA	NA	NA	NA	No	No	no	NA	NA	1.37634	No	NA
1214	32340	1	45	16996.6	16149.6	17195.7	3	2005-2006	Male	Non-Hispanic White	NA	NA	Not Poor	NA	NA	NA	No	NA	NA	NA	2.62605	NA	NA
1215	32341	1	56	2161.08	4096.85	4523.03	0	2005-2006	Female	Mexican American	NA	NA	NA	NA	NA	NA	NA	NA	NA	NA	3.73864	NA	NA
1216	32342	1	55	92752.8	NA	NA	58	2005-2006	Female	Non-Hispanic White	Yes	High School or above	Not Poor	Former	NA	No	No	yes	NA	NA	NA	No	no
1217	32343	2	45	9739.96	4946.61	5392.87	61	2005-2006	Female	Non-Hispanic Black	Yes	High School or above	Not Poor	Never	never	No	No	yes	60	6	3.09063	No	NA
1218	32344	1	56	10843	NA	NA	8	2005-2006	Male	Mexican American	NA	NA	poor	NA	NA	No	No	no	NA	NA	NA	NA	NA
1219	32345	2	52	56302.3	34151.9	47788.1	24	2005-2006	Female	Non-Hispanic White	No	High School or above	Not Poor	Never	mild	No	No	no	88.3333	8.83333	1.55369	No	no
1220	32346	1	46	8800.71	22437	24892.9	10	2005-2006	Female	Mexican American	NA	NA	Not Poor	NA	NA	No	No	yes	NA	NA	1.4702	NA	no
1221	32347	2	48	6691.38	3886.39	4447.63	1	2005-2006	Female	Non-Hispanic Black	NA	NA	poor	NA	NA	NA	No	NA	NA	NA	3.67455	NA	NA
1222	32348	2	55	3295.88	5601.1	6183.76	0	2005-2006	Female	Mexican American	NA	NA	poor	NA	NA	NA	NA	NA	NA	NA	NA	NA	NA
1223	32349	2	56	28697.2	15635.2	16729	32	2005-2006	Female	Non-Hispanic Black	Yes	High School or above	poor	Never	mild	No	No	no	66.6667	6.66667	2.78025	No	no
1224	32350	1	49	14666.4	8399.78	11084.1	76	2005-2006	Male	Non-Hispanic Black	No	Below high school	Not Poor	Former	moderate	Yes	No	yes	69.4444	6.94444	-1.39149	Yes	NA
1225	32351	1	54	13819.4	9925.11	10568	1	2005-2006	Male	Non-Hispanic White	NA	NA	poor	NA	NA	NA	No	NA	NA	NA	NA	NA	NA
1226	32352	2	56	34351.2	22246.4	23807.5	9	2005-2006	Female	Non-Hispanic White	NA	NA	Not Poor	NA	NA	No	No	no	NA	NA	4.10277	NA	no
1227	32353	2	49	7807.77	3928.35	4190.3	5	2005-2006	Male	Mexican American	NA	NA	poor	NA	NA	NA	No	NA	NA	NA	1.82891	NA	NA
1228	32354	1	54	34436.4	26500.4	26939.3	13	2005-2006	Female	Non-Hispanic White	NA	NA	poor	NA	NA	No	No	yes	NA	NA	-0.814965	No	no
1229	32355	2	56	3152.62	12309.1	NA	63	2005-2006	Male	Mexican American	Yes	Below high school	poor	Current	heavy	No	Yes	yes	NA	NA	2.95092	No	NA
1230	32356	1	49	8121.38	3312.98	3401.4	13	2005-2006	Male	Non-Hispanic Black	NA	NA	Not Poor	NA	NA	No	No	no	NA	NA	1.62653	No	NA
1231	32357	1	51	20975.3	19352.4	20706.3	31	2005-2006	Male	Non-Hispanic Black	No	High School or above	Not Poor	Current	mild	No	No	no	67.7778	6.77778	4.10515	No	NA
1232	32358	1	56	23468.4	56804.4	64907.3	53	2005-2006	Male	Mexican American	Yes	Below high school	Not Poor	Current	former	No	No	yes	61.6667	6.16667	1.19548	No	NA
1233	32359	1	49	32375.4	16442.4	17925.8	41	2005-2006	Female	Non-Hispanic Black	Yes	High School or above	Not Poor	Never	former	Yes	No	no	66.1111	6.61111	2.77684	No	no
1234	32360	2	50	95374.9	69730.4	77862.6	55	2005-2006	Female	Non-Hispanic White	Yes	High School or above	Not Poor	Current	mild	No	No	yes	57.7778	5.77778	1.70546	No	no
1235	32361	1	50	24160.8	34399.1	40600.4	24	2005-2006	Male	Mexican American	Yes	High School or above	poor	Never	heavy	No	No	yes	76.6667	7.66667	3.34037	No	NA
1236	32362	2	51	22984.6	21206.3	28658	28	2005-2006	Female	Non-Hispanic Black	No	Below high school	Not Poor	Never	mild	No	No	no	NA	NA	1.66485	No	no
1237	32363	2	44	87499.7	48802.3	NA	32	2005-2006	Female	Non-Hispanic White	Yes	Below high school	Not Poor	Current	never	No	No	no	NA	NA	1.81465	No	no
1238	32364	1	51	6369.55	4025.15	4132.57	12	2005-2006	Female	Non-Hispanic Black	NA	NA	Not Poor	NA	NA	No	No	no	NA	NA	3.76371	NA	no
1239	32365	1	50	14006.3	33300.1	36862.7	2	2005-2006	Male	Other	NA	NA	poor	NA	NA	NA	No	NA	NA	NA	3.67792	NA	NA
1240	32366	1	47	5237.65	9610.19	10609.9	2	2005-2006	Female	Mexican American	NA	NA	poor	NA	NA	NA	No	NA	NA	NA	3.93783	NA	NA
1241	32367	2	49	7010.98	3527.46	3762.68	11	2005-2006	Female	Mexican American	NA	NA	poor	NA	NA	No	No	no	NA	NA	3.89522	NA	no
1242	32368	1	51	20472.4	10397.3	11335.3	42	2005-2006	Female	Non-Hispanic Black	Yes	High School or above	Not Poor	Never	mild	Yes	Yes	no	60	6	3.41049	No	no
1243	32369	1	50	35577.4	27378.5	29856.9	15	2005-2006	Male	Other	No	NA	poor	NA	NA	No	No	yes	NA	NA	3.32548	NA	NA
1244	32370	1	54	79454.2	136560	145738	31	2005-2006	Male	Non-Hispanic White	Yes	High School or above	Not Poor	Never	mild	No	No	no	75	7.5	1.4355	No	NA
1245	32371	2	46	18037.1	12952.3	13791.3	0	2005-2006	Male	Non-Hispanic White	NA	NA	Not Poor	NA	NA	NA	NA	NA	NA	NA	2.9956	NA	NA
1246	32372	2	47	0	NA	NA	19	2005-2006	Male	Non-Hispanic White	No	NA	Not Poor	NA	NA	No	No	NA	NA	NA	NA	NA	NA
1247	32373	2	58	8418.51	4235.64	4954.18	9	2005-2006	Female	Mexican American	NA	NA	Not Poor	NA	NA	No	No	yes	NA	NA	2.35993	NA	no
1248	32374	1	57	2878.88	4892.43	5653.48	0	2005-2006	Male	Mexican American	NA	NA	Not Poor	NA	NA	NA	NA	NA	NA	NA	NA	NA	NA
1249	32375	1	50	44397.6	21769.2	23655.4	16	2005-2006	Female	Non-Hispanic White	No	NA	Not Poor	NA	NA	No	No	no	NA	NA	3.22492	No	no
1250	32376	1	57	9784.81	17953.5	20746.2	4	2005-2006	Female	Mexican American	NA	NA	poor	NA	NA	NA	No	NA	NA	NA	2.71692	NA	NA
1251	32377	2	44	51249.5	58532.9	66017.3	72	2005-2006	Female	Non-Hispanic White	No	High School or above	Not Poor	Former	mild	Yes	No	yes	41.1111	4.11111	4.14488	No	NA
1252	32378	2	56	18638.2	34998.7	39777.6	20	2005-2006	Female	Non-Hispanic Black	No	Below high school	Not Poor	Never	never	No	No	yes	64.4444	6.44444	3.60488	No	no
1253	32379	1	51	0	NA	NA	12	2005-2006	Male	Non-Hispanic Black	NA	NA	Not Poor	NA	NA	NA	No	NA	NA	NA	NA	NA	NA
1254	32380	1	44	9178.42	42621.1	42621.1	11	2005-2006	Male	Non-Hispanic Black	NA	NA	poor	NA	NA	No	No	yes	NA	NA	3.58606	NA	NA
1255	32381	2	58	7119.82	12237	14156.2	32	2005-2006	Female	Other	Yes	High School or above	poor	Former	mild	No	NA	yes	NA	NA	-0.0501718	No	yes
1256	32382	2	52	76738.7	201633	233255	38	2005-2006	Female	Non-Hispanic White	Yes	High School or above	Not Poor	Never	mild	No	No	no	84.4444	8.44444	-1.6386	No	no
1257	32383	2	46	36585.4	44914.1	48168.6	83	2005-2006	Female	Non-Hispanic White	No	High School or above	Not Poor	Never	never	Yes	No	yes	73.3333	7.33333	0.625504	No	NA
1258	32384	2	56	4722.33	1888.67	1957.43	15	2005-2006	Male	Mexican American	No	NA	Not Poor	NA	NA	No	No	yes	NA	NA	3.32014	No	NA
1259	32385	2	50	20918.8	9020.55	NA	28	2005-2006	Male	Mexican American	Yes	Below high school	poor	Never	mild	No	No	no	NA	NA	3.47621	No	NA
1260	32386	2	45	50133.6	27961.6	30546.5	34	2005-2006	Male	Non-Hispanic White	Yes	High School or above	Not Poor	Current	heavy	No	No	no	80.5556	8.05556	-0.607552	No	NA
1261	32387	2	53	20940.8	49786.9	55113.3	0	2005-2006	Female	Non-Hispanic White	NA	NA	Not Poor	NA	NA	NA	NA	NA	NA	NA	4.15577	NA	NA
1262	32388	1	50	92246.5	223551	236118	55	2005-2006	Male	Other	No	High School or above	Not Poor	Current	heavy	No	No	yes	68.3333	6.83333	3.45188	No	NA
1263	32389	2	44	85112.5	47470.8	51859.1	28	2005-2006	Male	Non-Hispanic White	No	High School or above	Not Poor	Current	mild	No	No	no	72.2222	7.22222	1.78106	No	NA
1264	32390	2	47	13298.6	5821.01	6290.24	10	2005-2006	Male	Non-Hispanic Black	NA	NA	Not Poor	NA	NA	No	No	yes	NA	NA	0.988882	NA	NA
1265	32391	1	46	47179	78304.1	82705.7	42	2005-2006	Female	Non-Hispanic White	No	High School or above	poor	Former	heavy	No	No	no	NA	NA	-0.490826	No	no
1266	32392	1	51	8305.5	5515.05	5959.62	6	2005-2006	Male	Non-Hispanic Black	NA	NA	Not Poor	NA	NA	NA	No	no	NA	NA	2.75106	NA	NA
1267	32393	1	57	2001.62	5751.67	6826.03	20	2005-2006	Female	Mexican American	Yes	High School or above	poor	Never	never	No	NA	yes	NA	NA	2.7735	No	yes
1268	32394	2	46	67555.7	121820	140925	20	2005-2006	Male	Other	No	High School or above	Not Poor	Never	heavy	No	No	no	NA	NA	0.625714	No	NA
1269	32395	1	53	4285.28	2177.6	2386.72	16	2005-2006	Female	Mexican American	No	NA	poor	NA	NA	No	No	yes	NA	NA	3.18985	No	no
1270	32396	2	49	49826.8	30224	33018	20	2005-2006	Male	Other	No	Below high school	poor	Never	heavy	No	No	no	78.3333	7.83333	1.71739	No	NA
1271	32397	2	45	5477.42	NA	NA	5	2005-2006	Female	Mexican American	NA	NA	poor	NA	NA	NA	No	NA	NA	NA	NA	NA	NA
1272	32398	1	47	6577.03	5806.85	6645.43	1	2005-2006	Female	Non-Hispanic Black	NA	NA	poor	NA	NA	NA	No	NA	NA	NA	3.59232	NA	NA
1273	32399	2	48	8141.26	5144.76	5282.06	14	2005-2006	Male	Non-Hispanic Black	No	NA	Not Poor	NA	NA	No	No	no	NA	NA	1.44055	No	NA
1274	32400	2	57	4327.71	2328.82	2552.46	16	2005-2006	Male	Mexican American	No	NA	Not Poor	NA	NA	No	No	no	NA	NA	2.53692	No	NA
1275	32401	1	57	28351.1	12161.5	12710.3	40	2005-2006	Female	Mexican American	Yes	High School or above	poor	Never	moderate	Yes	No	no	64.4444	6.44444	2.06913	No	no
1276	32402	2	50	6804.96	5298.76	6063.97	2	2005-2006	Male	Non-Hispanic Black	NA	NA	Not Poor	NA	NA	NA	No	NA	NA	NA	3.29928	NA	NA
1277	32403	1	47	63032.1	72257.1	78141.2	78	2005-2006	Female	Non-Hispanic White	No	High School or above	Not Poor	Former	mild	Yes	No	yes	62.2222	6.22222	3.33039	No	NA
1278	32404	2	48	26168.6	14257.5	NA	22	2005-2006	Male	Non-Hispanic Black	No	High School or above	Not Poor	Never	mild	No	No	no	NA	NA	3.19749	No	NA
1279	32405	2	53	10859.4	18664.3	21591.4	36	2005-2006	Female	Non-Hispanic White	Yes	High School or above	Not Poor	Never	former	No	NA	yes	NA	NA	0.966167	No	yes
1280	32406	2	50	82142.5	132655	140112	50	2005-2006	Male	Non-Hispanic White	Yes	High School or above	Not Poor	Former	moderate	No	No	no	95	9.5	-1.3019	No	NA
1281	32407	1	45	43655.6	72213.3	83139.9	10	2005-2006	Female	Non-Hispanic White	NA	NA	Not Poor	NA	NA	No	No	yes	NA	NA	-0.660604	NA	no
1282	32408	2	56	20918.9	10780	12723.3	39	2005-2006	Male	Mexican American	No	Below high school	Not Poor	Never	NA	Yes	No	no	NA	NA	1.50796	No	NA
1283	32409	2	55	22237	9588.99	11317.7	24	2005-2006	Female	Mexican American	Yes	Below high school	Not Poor	Never	heavy	No	No	no	83.3333	8.33333	2.59938	No	no
1284	32410	1	58	2755.96	1713.22	1910.78	0	2005-2006	Male	Mexican American	NA	NA	Not Poor	NA	NA	NA	NA	NA	NA	NA	2.83345	NA	NA
1285	32411	1	57	47476.5	36535.4	37140.4	13	2005-2006	Female	Non-Hispanic White	NA	NA	Not Poor	NA	NA	No	No	no	NA	NA	3.98558	No	no
1286	32412	1	50	5456.31	3101.45	3337.66	0	2005-2006	Male	Mexican American	NA	NA	poor	NA	NA	NA	NA	NA	NA	NA	NA	NA	NA
1287	32413	2	57	5812.35	3303.83	NA	1	2005-2006	Female	Mexican American	NA	NA	Not Poor	NA	NA	NA	No	NA	NA	NA	3.87397	NA	NA
1288	32414	2	47	66398.9	127492	143794	78	2005-2006	Female	Non-Hispanic White	Yes	High School or above	Not Poor	Never	former	Yes	Yes	yes	80	8	-0.0203553	No	NA
1289	32415	2	53	54832.5	NA	NA	4	2005-2006	Male	Non-Hispanic White	NA	NA	Not Poor	NA	NA	NA	No	NA	NA	NA	NA	NA	NA
1290	32416	2	50	10049.8	6179.82	NA	83	2005-2006	Male	Non-Hispanic White	No	Below high school	poor	Former	former	Yes	No	yes	NA	NA	2.66292	Yes	NA
1291	32417	2	44	35769.1	66399.6	NA	17	2005-2006	Male	Non-Hispanic White	No	NA	Not Poor	NA	NA	No	No	no	NA	NA	0.75043	No	NA
1292	32418	1	49	56891.7	40859.6	NA	3	2005-2006	Female	Non-Hispanic White	NA	NA	Not Poor	NA	NA	NA	No	NA	NA	NA	4.26943	NA	NA
1293	32419	1	55	14709.5	6343.01	7486.51	29	2005-2006	Female	Mexican American	Yes	High School or above	poor	Never	moderate	Yes	No	yes	73.8889	7.38889	3.58505	No	no
1294	32420	1	48	37272.2	30435.4	NA	8	2005-2006	Female	Non-Hispanic White	NA	NA	Not Poor	NA	NA	No	No	yes	NA	NA	2.76888	NA	no
1295	32421	1	57	72150.2	58915.8	63050.2	5	2005-2006	Female	Non-Hispanic White	NA	NA	Not Poor	NA	NA	NA	No	NA	NA	NA	-0.0454721	NA	NA
1296	32422	2	48	7456.93	13641.4	16885.8	0	2005-2006	Female	Non-Hispanic Black	NA	NA	Not Poor	NA	NA	NA	NA	NA	NA	NA	3.28149	NA	NA
1297	32423	2	57	4008.5	2157.05	2364.19	19	2005-2006	Female	Mexican American	No	NA	Not Poor	NA	NA	No	NA	yes	NA	NA	-0.60661	No	yes
1298	32424	1	44	9758.67	4271.54	4615.87	11	2005-2006	Female	Non-Hispanic Black	NA	NA	Not Poor	NA	NA	No	No	no	NA	NA	2.30822	NA	no
1299	32425	1	44	7719.68	26960.3	NA	4	2005-2006	Female	Non-Hispanic Black	NA	NA	poor	NA	NA	NA	No	NA	NA	NA	2.15397	NA	NA
1300	32426	2	52	25299.4	41914	46398.1	1	2005-2006	Male	Non-Hispanic White	NA	NA	Not Poor	NA	NA	NA	No	NA	NA	NA	3.44484	NA	NA
1301	32427	1	57	8353.7	7866.95	8622.42	17	2005-2006	Female	Mexican American	No	NA	poor	NA	NA	No	No	no	NA	NA	3.59041	No	no
1302	32428	2	47	76217.2	58618.3	61251.6	63	2005-2006	Female	Non-Hispanic White	Yes	High School or above	Not Poor	Former	mild	Yes	No	yes	82.2222	8.22222	1.67537	No	NA
1303	32429	2	57	91678.1	165318	176430	21	2005-2006	Male	Non-Hispanic White	No	High School or above	Not Poor	Never	heavy	No	No	yes	77.2222	7.72222	3.20108	No	NA
1304	32430	1	44	72976.5	62982.6	NA	21	2005-2006	Male	Non-Hispanic White	No	High School or above	Not Poor	Current	heavy	No	No	no	NA	NA	3.26612	No	NA
1305	32431	1	49	8008.05	6426.39	7492.86	14	2005-2006	Female	Non-Hispanic Black	No	NA	poor	NA	NA	Yes	No	yes	NA	NA	1.31793	NA	no
1306	32432	1	58	5432.47	9967.65	11004.6	1	2005-2006	Male	Mexican American	NA	NA	NA	NA	NA	NA	No	NA	NA	NA	3.53836	NA	NA
1307	32433	1	50	11994.4	55697.4	63500.7	8	2005-2006	Female	Non-Hispanic Black	NA	NA	Not Poor	NA	NA	No	No	yes	NA	NA	2.12164	NA	no
1308	32434	2	49	2840.87	1136.19	1177.56	12	2005-2006	Female	Mexican American	NA	NA	poor	NA	NA	No	No	no	NA	NA	3.24166	No	no
1309	32435	1	52	0	NA	NA	4	2005-2006	Male	Non-Hispanic White	NA	NA	Not Poor	NA	NA	NA	No	NA	NA	NA	NA	NA	NA
1310	32436	2	44	91583.2	66958.2	69966.1	51	2005-2006	Female	Non-Hispanic White	Yes	High School or above	Not Poor	Current	mild	No	No	yes	73.8889	7.38889	1.80605	No	no
1311	32437	1	52	24771.3	38263.3	43488	25	2005-2006	Male	Non-Hispanic Black	No	High School or above	Not Poor	Never	mild	No	No	no	86.6667	8.66667	-0.327724	No	NA
1312	32438	2	44	35884.8	29851.5	34783.5	16	2005-2006	Female	Non-Hispanic White	No	NA	Not Poor	NA	NA	No	No	no	NA	NA	3.48443	No	no
1313	32439	1	58	10305.4	15011.5	17120.1	85	2005-2006	Female	Mexican American	Yes	Below high school	poor	Never	moderate	Yes	No	yes	74.4444	7.44444	3.41362	No	NA
1314	32440	2	47	19305.8	15551.2	16678.1	72	2005-2006	Male	Non-Hispanic White	Yes	Below high school	poor	Never	mild	No	No	no	72.7778	7.27778	2.49046	Yes	NA
1315	32441	2	44	89754.5	54443.4	76181.7	38	2005-2006	Female	Non-Hispanic White	Yes	High School or above	Not Poor	Former	mild	No	No	yes	67.7778	6.77778	1.65424	No	no
1316	32442	1	56	9762.81	8523.62	9720.84	72	2005-2006	Male	Mexican American	No	Below high school	Not Poor	Former	mild	Yes	No	yes	71.1111	7.11111	-2.40568	No	NA
1317	32443	1	44	62165.8	47811.5	49959.3	69	2005-2006	Female	Non-Hispanic White	No	High School or above	Not Poor	Never	never	Yes	Yes	yes	55.5556	5.55556	0.703554	No	NA
1318	32444	1	56	29190.6	56048.6	60612.7	85	2005-2006	Male	Non-Hispanic White	No	Below high school	Not Poor	Former	NA	Yes	Yes	yes	61.6667	6.16667	1.84857	No	NA
1319	32445	2	55	8240.4	33026.2	39127.8	13	2005-2006	Male	Mexican American	NA	NA	Not Poor	NA	NA	No	No	no	NA	NA	0.100657	No	NA
1320	32446	1	48	5360.7	9110.1	10527.2	1	2005-2006	Female	Mexican American	NA	NA	Not Poor	NA	NA	NA	No	NA	NA	NA	3.46646	NA	NA
1321	32447	2	50	63171.5	104847	110741	65	2005-2006	Male	Non-Hispanic White	Yes	High School or above	Not Poor	Former	mild	No	No	no	91.6667	9.16667	-1.471	No	NA
1322	32448	2	55	5154.3	5478.3	5677.75	13	2005-2006	Female	Mexican American	NA	NA	Not Poor	NA	NA	No	No	yes	NA	NA	3.43242	No	no
1323	32449	2	55	3152.61	3222.21	NA	0	2005-2006	Female	Mexican American	NA	NA	Not Poor	NA	NA	NA	NA	NA	NA	NA	2.78335	NA	NA
1324	32450	2	55	2111.18	1200.02	1291.42	0	2005-2006	Male	Mexican American	NA	NA	Not Poor	NA	NA	NA	NA	NA	NA	NA	3.94071	NA	NA
1325	32451	2	45	32236.2	23152	NA	3	2005-2006	Female	Other	NA	NA	Not Poor	NA	NA	NA	No	NA	NA	NA	3.44696	NA	NA
1326	32452	2	49	41720	25654.4	27743.5	74	2005-2006	Male	Non-Hispanic White	Yes	High School or above	Not Poor	Former	mild	Yes	No	yes	78.8889	7.88889	-2.50332	No	NA
1327	32453	2	45	10383.3	26103.3	28562.3	68	2005-2006	Female	Non-Hispanic Black	No	High School or above	NA	Never	former	No	Yes	yes	NA	NA	2.6697	No	NA
1328	32454	2	49	36877.3	20098.9	20431.7	12	2005-2006	Male	Non-Hispanic White	NA	NA	Not Poor	NA	NA	No	No	no	NA	NA	-0.964269	NA	NA
1329	32455	2	46	25708.6	29471.2	NA	85	2005-2006	Male	Non-Hispanic White	Yes	High School or above	Not Poor	Never	mild	Yes	No	no	NA	NA	1.4118	No	NA
1330	32456	2	44	5262.72	5225.63	5936.92	18	2005-2006	Female	Non-Hispanic Black	No	NA	Not Poor	NA	NA	No	No	no	NA	NA	3.63474	NA	no
1331	32457	1	51	7622.76	6730.13	7702.05	4	2005-2006	Female	Non-Hispanic Black	NA	NA	Not Poor	NA	NA	NA	No	NA	NA	NA	2.28384	NA	NA
1332	32458	1	49	7609.09	19309.8	19309.8	15	2005-2006	Male	Non-Hispanic Black	No	NA	Not Poor	NA	NA	No	No	no	NA	NA	3.38413	NA	NA
1333	32459	2	47	45093.3	32968.6	36813.5	62	2005-2006	Female	Non-Hispanic White	No	High School or above	poor	Current	former	Yes	No	yes	64.4444	6.44444	2.6881	No	NA
1334	32460	1	44	28459.3	72496.7	88481.5	18	2005-2006	Male	Non-Hispanic White	No	NA	Not Poor	NA	NA	No	No	no	NA	NA	2.12968	No	NA
1335	32461	2	57	5197.34	2078.64	2413.55	12	2005-2006	Female	Mexican American	NA	NA	Not Poor	NA	NA	No	No	no	NA	NA	-0.440906	No	no
1336	32462	1	44	9910.7	8958.61	9680.76	6	2005-2006	Female	Non-Hispanic Black	NA	NA	poor	NA	NA	NA	No	no	NA	NA	3.48172	NA	NA
1337	32463	1	51	0	NA	NA	56	2005-2006	Male	Non-Hispanic Black	Yes	High School or above	NA	Never	NA	Yes	No	NA	NA	NA	NA	No	NA
1338	32464	2	45	7661.66	3353.65	3623.98	10	2005-2006	Male	Non-Hispanic Black	NA	NA	Not Poor	NA	NA	No	No	no	NA	NA	2.51973	NA	NA
1339	32465	1	57	10457.8	5438.48	5801.13	7	2005-2006	Male	Mexican American	NA	NA	poor	NA	NA	NA	No	no	NA	NA	1.93005	NA	NA
1340	32466	2	56	3888.88	3974.75	4277.47	2	2005-2006	Female	Mexican American	NA	NA	Not Poor	NA	NA	NA	No	NA	NA	NA	3.5434	NA	NA
1341	32467	1	46	108347	79214.9	82773.4	48	2005-2006	Female	Non-Hispanic White	Yes	High School or above	NA	Never	moderate	No	No	yes	70	7	1.48968	No	no
1342	32468	2	45	6637.94	2905.55	3139.76	5	2005-2006	Female	Non-Hispanic Black	NA	NA	poor	NA	NA	NA	No	NA	NA	NA	2.71931	NA	NA
1343	32469	1	56	8724.73	7986.98	8519.57	9	2005-2006	Female	Mexican American	NA	NA	poor	NA	NA	No	No	no	NA	NA	-0.625919	NA	no
1344	32470	2	52	0	NA	NA	40	2005-2006	Female	Other	Yes	Below high school	Not Poor	Never	NA	No	No	NA	NA	NA	NA	No	NA
1345	32471	2	52	16804.6	27989.8	32225	5	2005-2006	Female	Other	NA	NA	poor	NA	NA	NA	No	NA	NA	NA	2.973	NA	NA
1346	32472	1	52	5933.98	2420.67	2485.27	12	2005-2006	Male	Non-Hispanic Black	NA	NA	poor	NA	NA	No	No	no	NA	NA	2.30781	NA	NA
1347	32473	1	44	5679.34	9396.7	11631.6	1	2005-2006	Male	Non-Hispanic Black	NA	NA	poor	NA	NA	NA	No	NA	NA	NA	NA	NA	NA
1348	32474	2	48	55548.8	35974.2	38498.7	11	2005-2006	Male	Non-Hispanic White	NA	NA	Not Poor	NA	NA	No	No	no	NA	NA	0.762042	NA	NA
1349	32475	1	53	6599.14	4170.24	4862.3	15	2005-2006	Male	Non-Hispanic Black	No	NA	poor	NA	NA	No	No	no	NA	NA	2.77123	No	NA
1350	32476	2	56	3189	8152.79	9020.82	12	2005-2006	Male	Mexican American	NA	NA	poor	NA	NA	No	No	no	NA	NA	2.1958	No	NA
1351	32477	2	56	22309.5	19425.9	21178.4	41	2005-2006	Female	Non-Hispanic Black	No	High School or above	Not Poor	Never	never	No	No	yes	72.7778	7.27778	2.54822	No	no
1352	32478	1	55	67217.5	58012.3	NA	27	2005-2006	Female	Non-Hispanic White	Yes	High School or above	Not Poor	Never	mild	No	No	no	NA	NA	2.97586	No	no
1353	32479	1	46	41804.5	150050	176457	15	2005-2006	Female	Non-Hispanic White	No	NA	Not Poor	NA	NA	No	No	no	NA	NA	1.41998	No	no
1354	32480	1	57	5171.59	14054.5	16497.7	16	2005-2006	Male	Mexican American	No	NA	poor	NA	NA	No	No	no	NA	NA	1.23514	No	NA
1355	32481	2	44	63428.4	102433	108566	64	2005-2006	Female	Non-Hispanic White	No	High School or above	Not Poor	Current	NA	Yes	No	yes	NA	NA	2.54799	No	NA
1356	32482	2	55	0	NA	NA	10	2005-2006	Male	Other	NA	NA	Not Poor	NA	NA	NA	No	NA	NA	NA	NA	NA	NA
1357	32483	1	54	20384.4	9728.19	10167.2	40	2005-2006	Male	Mexican American	Yes	Below high school	poor	Former	heavy	No	No	yes	68.3333	6.83333	1.84376	No	NA
1358	32484	2	55	6597.5	7012.23	7267.52	14	2005-2006	Female	Mexican American	No	NA	poor	NA	NA	No	No	no	NA	NA	1.27719	NA	no
1359	32485	2	56	16291.5	8395.36	NA	24	2005-2006	Male	Mexican American	No	High School or above	Not Poor	Former	heavy	No	No	no	NA	NA	-0.730061	No	NA
1360	32486	1	56	2759.96	2820.9	3035.74	0	2005-2006	Male	Mexican American	NA	NA	poor	NA	NA	NA	NA	NA	NA	NA	NA	NA	NA
1361	32487	2	55	22842.8	18652.8	19961.8	5	2005-2006	Male	Non-Hispanic White	NA	NA	poor	NA	NA	NA	No	NA	NA	NA	2.65813	NA	NA
1362	32488	2	52	77691	128945	136194	50	2005-2006	Female	Non-Hispanic White	Yes	High School or above	Not Poor	Never	never	No	No	yes	80.5556	8.05556	1.03651	No	no
1363	32489	1	47	68939.8	82089.2	86703.6	62	2005-2006	Male	Non-Hispanic White	Yes	Below high school	Not Poor	Never	moderate	Yes	No	no	79.4444	7.94444	3.0879	No	NA
1364	32490	2	56	14149.4	39145.2	NA	22	2005-2006	Female	Mexican American	Yes	Below high school	Not Poor	Never	never	No	No	no	NA	NA	2.13445	No	no
1365	32491	2	49	67503.5	114389	122077	29	2005-2006	Female	Non-Hispanic White	Yes	Below high school	poor	Current	heavy	No	No	no	62.2222	6.22222	2.22878	No	no
1366	32492	1	57	10583.9	17998.5	19924	0	2005-2006	Female	Other	NA	NA	Not Poor	NA	NA	NA	NA	NA	NA	NA	2.99992	NA	NA
1367	32493	1	52	10877.4	9832.45	10625	7	2005-2006	Male	Non-Hispanic Black	NA	NA	NA	NA	NA	NA	No	no	NA	NA	1.98939	NA	NA
1368	32494	1	56	90988.3	164074	175102	37	2005-2006	Male	Non-Hispanic White	No	High School or above	Not Poor	Never	heavy	No	No	yes	80	8	-1.03187	No	NA
1369	32495	2	56	5237.48	2136.54	2193.56	15	2005-2006	Male	Non-Hispanic Black	No	NA	poor	NA	NA	NA	No	yes	NA	NA	1.58275	No	NA
1370	32496	2	57	3673.84	2088.26	2247.31	0	2005-2006	Female	Mexican American	NA	NA	Not Poor	NA	NA	NA	NA	NA	NA	NA	1.62896	NA	NA
1371	32497	2	44	39055	24015.7	27086.4	74	2005-2006	Female	Non-Hispanic White	No	High School or above	poor	Former	former	Yes	No	no	67.7778	6.77778	1.50387	No	NA
1372	32498	2	57	3909.57	1986.68	2177.46	19	2005-2006	Female	Mexican American	No	NA	Not Poor	NA	NA	No	No	no	NA	NA	2.07604	No	no
1373	32499	1	57	49327	91567.7	NA	16	2005-2006	Male	Non-Hispanic White	No	NA	Not Poor	NA	NA	No	No	no	NA	NA	3.22763	No	NA
1374	32500	1	51	20759	13928.9	14903.3	22	2005-2006	Male	Non-Hispanic Black	No	High School or above	Not Poor	Never	mild	No	No	no	NA	NA	2.40662	No	NA
1375	32501	2	57	4272.37	2299.04	2519.82	18	2005-2006	Male	Mexican American	No	NA	Not Poor	NA	NA	No	No	no	NA	NA	1.3121	No	NA
1376	32502	1	52	6030.42	4046.3	4329.38	23	2005-2006	Female	Non-Hispanic Black	Yes	High School or above	Not Poor	Never	NA	No	NA	no	NA	NA	2.43377	No	yes
1377	32503	2	53	6911.73	3854.96	4211.33	29	2005-2006	Female	Other	No	Below high school	Not Poor	Never	heavy	No	Yes	yes	75.5556	7.55556	0.939386	No	no
1378	32504	1	47	27328.5	13879.3	15131.4	58	2005-2006	Male	Non-Hispanic Black	Yes	High School or above	NA	Former	heavy	Yes	No	no	60	6	2.67889	No	NA
1379	32505	1	47	6463.56	5963.47	6380.67	22	2005-2006	Female	Non-Hispanic Black	No	Below high school	poor	Current	heavy	No	NA	no	NA	NA	-0.17959	No	yes
1380	32506	1	44	73220.3	40838	44613.2	25	2005-2006	Male	Non-Hispanic White	Yes	High School or above	Not Poor	Former	mild	Yes	No	yes	65	6.5	-1.33075	No	NA
1381	32507	1	46	0	NA	NA	23	2005-2006	Female	Non-Hispanic White	Yes	High School or above	Not Poor	Never	NA	No	NA	NA	NA	NA	NA	No	NA
1382	32508	1	56	7466.37	25371.5	30058.9	14	2005-2006	Male	Mexican American	No	NA	Not Poor	NA	NA	No	No	no	NA	NA	3.27801	No	NA
1383	32509	2	52	46904.4	28451.4	31081.5	25	2005-2006	Male	Other	Yes	Below high school	Not Poor	Never	NA	No	No	yes	NA	NA	1.29915	No	NA
1384	32510	2	53	12647.8	9848.34	11270.6	4	2005-2006	Male	Non-Hispanic Black	NA	NA	Not Poor	NA	NA	NA	No	NA	NA	NA	2.88446	NA	NA
1385	32511	1	46	49070.4	31778.7	34008.8	9	2005-2006	Female	Non-Hispanic White	NA	NA	Not Poor	NA	NA	No	No	no	NA	NA	0.936894	NA	no
1386	32512	1	45	8162.73	7755.97	8258.35	0	2005-2006	Male	Other	NA	NA	poor	NA	NA	NA	NA	NA	NA	NA	3.95382	NA	NA
1387	32513	2	54	15418.5	6648.71	7847.32	22	2005-2006	Female	Mexican American	Yes	High School or above	poor	Never	former	No	NA	yes	NA	NA	-1.32848	No	yes
1388	32514	2	57	4166.93	2242.3	2457.63	16	2005-2006	Male	Mexican American	No	NA	Not Poor	NA	NA	No	No	no	NA	NA	2.55445	NA	NA
1389	32515	2	53	9504.76	3877.31	3980.78	14	2005-2006	Male	Non-Hispanic Black	No	NA	Not Poor	NA	NA	No	No	no	NA	NA	1.08481	No	NA
1390	32516	1	45	5982.45	NA	NA	14	2005-2006	Male	Non-Hispanic Black	No	NA	poor	NA	NA	No	No	no	NA	NA	NA	No	NA
1391	32517	2	47	31222.7	50422.6	53256.9	61	2005-2006	Male	Non-Hispanic White	No	High School or above	poor	Current	mild	No	No	no	67.2222	6.72222	0.975893	No	NA
1392	32518	2	58	7213.37	4558.4	4680.05	13	2005-2006	Female	Non-Hispanic Black	NA	NA	poor	NA	NA	No	No	no	NA	NA	1.58733	No	no
1393	32519	2	53	9372.13	3823.21	3925.24	13	2005-2006	Female	Non-Hispanic Black	NA	NA	Not Poor	NA	NA	No	No	no	NA	NA	0.526858	No	no
1394	32520	2	45	18265.4	9951.58	13448.5	38	2005-2006	Male	Non-Hispanic Black	Yes	High School or above	poor	Never	mild	No	No	no	63.8889	6.38889	-2.58086	No	NA
1395	32521	1	50	35520.4	25969.6	27136.2	53	2005-2006	Male	Non-Hispanic White	Yes	High School or above	poor	Current	mild	No	No	no	NA	NA	2.06806	No	NA
1396	32522	1	51	9063.2	6018.18	6503.3	9	2005-2006	Male	Non-Hispanic Black	NA	NA	Not Poor	NA	NA	No	No	no	NA	NA	3.23408	NA	NA
1397	32523	2	54	77222.8	43070.4	60267.6	35	2005-2006	Male	Non-Hispanic White	Yes	High School or above	Not Poor	Never	heavy	No	No	no	80.5556	8.05556	1.49054	No	NA
1398	32524	1	58	12063.7	7812.63	8360.88	7	2005-2006	Male	Other	NA	NA	Not Poor	NA	NA	NA	No	no	NA	NA	1.13608	NA	NA
1399	32525	1	57	2385.12	1482.69	NA	0	2005-2006	Female	Mexican American	NA	NA	poor	NA	NA	NA	NA	NA	NA	NA	2.37525	NA	NA
1400	32526	1	54	100032	119112	125808	51	2005-2006	Female	Non-Hispanic White	Yes	High School or above	Not Poor	Former	mild	No	No	no	82.7778	8.27778	0.619484	No	no
1401	32527	2	54	5039.93	2687.48	3120.48	13	2005-2006	Female	Mexican American	NA	NA	Not Poor	NA	NA	No	No	no	NA	NA	1.17079	NA	no
1402	32528	1	47	39149.4	80640.6	98421.1	19	2005-2006	Male	Non-Hispanic White	No	NA	Not Poor	NA	NA	Yes	No	yes	NA	NA	3.09741	No	NA
1403	32529	1	45	6547.94	10985	NA	12	2005-2006	Male	Non-Hispanic Black	NA	NA	poor	NA	NA	No	No	no	NA	NA	1.05438	No	NA
1404	32530	1	49	66219.9	75911.5	NA	72	2005-2006	Female	Non-Hispanic White	Yes	High School or above	Not Poor	Former	NA	Yes	Yes	yes	NA	NA	3.02241	No	NA
1405	32531	2	55	111358	81416	85073.4	55	2005-2006	Male	Non-Hispanic White	No	High School or above	poor	Current	heavy	Yes	No	yes	60	6	3.11149	No	NA
1406	32532	2	51	10207.2	4467.87	4828.02	9	2005-2006	Male	Non-Hispanic Black	NA	NA	Not Poor	NA	NA	No	No	no	NA	NA	1.98136	NA	NA
1407	32533	2	54	3772.72	6411.44	7078.4	0	2005-2006	Female	Mexican American	NA	NA	Not Poor	NA	NA	NA	NA	NA	NA	NA	NA	NA	NA
1408	32534	1	44	5787.96	3737.58	4246.32	16	2005-2006	Male	Non-Hispanic Black	No	NA	poor	NA	NA	No	No	no	NA	NA	-2.20263	No	NA
1409	32535	1	45	9026.29	NA	NA	4	2005-2006	Female	Non-Hispanic Black	NA	NA	poor	NA	NA	NA	No	NA	NA	NA	NA	NA	NA
1410	32536	2	58	5898.69	3666.88	NA	4	2005-2006	Female	Mexican American	NA	NA	NA	NA	NA	NA	No	NA	NA	NA	2.45095	NA	NA
1411	32537	1	57	8176.59	3270.18	NA	13	2005-2006	Female	Mexican American	NA	NA	Not Poor	NA	NA	No	No	yes	NA	NA	2.07382	No	no
1412	32538	2	53	9372.13	5108.01	5192.6	12	2005-2006	Female	Other	NA	NA	Not Poor	NA	NA	No	No	yes	NA	NA	3.39083	No	no
1413	32539	1	49	15203.9	31573	35996.4	11	2005-2006	Female	Non-Hispanic Black	NA	NA	poor	NA	NA	No	No	no	NA	NA	1.38444	NA	no
1414	32540	2	51	14619.2	19447.1	21279.1	60	2005-2006	Female	Non-Hispanic Black	Yes	Below high school	poor	Never	heavy	Yes	No	yes	40	4	2.43664	No	NA
1415	32541	2	57	34978.7	NA	NA	11	2005-2006	Female	Other	NA	NA	Not Poor	NA	NA	No	No	no	NA	NA	NA	NA	no
1416	32542	2	57	9402.53	18826.4	NA	5	2005-2006	Male	Non-Hispanic Black	NA	NA	poor	NA	NA	NA	No	NA	NA	NA	1.1961	NA	NA
1417	32543	1	53	74095.9	63948.7	69860.3	26	2005-2006	Female	Non-Hispanic White	Yes	High School or above	Not Poor	Never	moderate	No	No	no	84.4444	8.44444	2.96058	No	no
1418	32544	2	51	9210.36	4031.54	4886.73	7	2005-2006	Male	Non-Hispanic Black	NA	NA	Not Poor	NA	NA	NA	No	no	NA	NA	2.27269	NA	NA
1419	32545	1	55	19273.6	18313.2	22922	0	2005-2006	Male	Non-Hispanic White	NA	NA	Not Poor	NA	NA	NA	NA	NA	NA	NA	1.9955	NA	NA
1420	32546	2	52	0	NA	NA	15	2005-2006	Female	Other	No	NA	Not Poor	NA	NA	NA	No	NA	NA	NA	NA	NA	NA
1421	32547	2	57	3507.32	2180.3	2346.35	0	2005-2006	Male	Mexican American	NA	NA	poor	NA	NA	NA	NA	NA	NA	NA	3.87433	NA	NA
1422	32548	2	46	71833.8	55247.1	57728.9	64	2005-2006	Male	Non-Hispanic White	Yes	Below high school	Not Poor	Former	moderate	Yes	No	yes	80.5556	8.05556	-1.24953	No	NA
1423	32549	2	57	3909.57	NA	NA	17	2005-2006	Female	Mexican American	No	NA	Not Poor	NA	NA	No	No	yes	NA	NA	NA	NA	no
1424	32550	2	44	81229.9	49808.7	52046.3	56	2005-2006	Male	Non-Hispanic White	Yes	High School or above	Not Poor	Never	former	Yes	No	yes	78.8889	7.88889	-1.49527	No	NA
1425	32551	1	52	25251	NA	NA	44	2005-2006	Male	Non-Hispanic Black	Yes	High School or above	Not Poor	Never	mild	No	No	no	NA	NA	NA	No	NA
1426	32552	1	49	32381.5	21727.4	23247.4	26	2005-2006	Female	Non-Hispanic Black	Yes	High School or above	Not Poor	Never	never	No	No	no	63.8889	6.38889	3.03944	No	no
1427	32553	2	58	4340.18	4613.01	4780.95	13	2005-2006	Female	Mexican American	NA	NA	poor	NA	NA	No	No	yes	NA	NA	3.1491	No	no
1428	32554	2	58	0	NA	NA	4	2005-2006	Female	Mexican American	NA	NA	poor	NA	NA	NA	No	NA	NA	NA	NA	NA	NA
1429	32555	2	54	8824.12	8077.97	8616.63	9	2005-2006	Female	Mexican American	NA	NA	poor	NA	NA	No	No	no	NA	NA	1.72177	NA	no
1430	32556	2	56	73384	53652.4	56062.6	41	2005-2006	Female	Non-Hispanic White	No	High School or above	Not Poor	Former	heavy	Yes	No	no	80	8	2.57499	No	no
1431	32557	1	46	7496.85	5384.23	5732.98	0	2005-2006	Male	Non-Hispanic White	NA	NA	Not Poor	NA	NA	NA	NA	NA	NA	NA	NA	NA	NA
1432	32558	2	57	7970.8	4010.37	4277.8	6	2005-2006	Female	Mexican American	NA	NA	Not Poor	NA	NA	NA	No	no	NA	NA	2.98193	NA	NA
1433	32559	1	57	5493.6	5838.93	6051.51	13	2005-2006	Male	Mexican American	NA	NA	poor	NA	NA	No	No	no	NA	NA	-0.27633	No	NA
1434	32560	1	54	72251.6	40297.7	44023	23	2005-2006	Female	Non-Hispanic White	No	High School or above	poor	Never	moderate	No	No	no	97.7778	9.77778	2.11112	No	no
1435	32561	1	55	7567.41	4704.23	5062.51	4	2005-2006	Male	Mexican American	NA	NA	poor	NA	NA	NA	No	NA	NA	NA	3.5411	NA	NA
1436	32562	2	48	5378.61	5497.36	5916.05	2	2005-2006	Male	Mexican American	NA	NA	Not Poor	NA	NA	NA	No	NA	NA	NA	3.42158	NA	NA
1437	32563	1	55	18330.7	31172.3	34507.2	4	2005-2006	Male	Other	NA	NA	poor	NA	NA	NA	No	NA	NA	NA	2.48239	NA	NA
1438	32564	1	49	21367.3	39630.4	46101.4	43	2005-2006	Male	Non-Hispanic Black	No	High School or above	Not Poor	Current	mild	No	No	yes	53.3333	5.33333	2.86261	No	NA
1439	32565	1	46	17317.7	42911.9	49467.9	48	2005-2006	Female	Mexican American	No	High School or above	Not Poor	Never	mild	No	No	yes	82.2222	8.22222	-1.53433	No	no
1440	32566	2	52	21474.7	18699	20386	43	2005-2006	Male	Non-Hispanic Black	Yes	High School or above	Not Poor	Never	moderate	Yes	No	yes	66.1111	6.61111	-1.99601	No	NA
1441	32567	1	50	7099.07	NA	NA	15	2005-2006	Male	Mexican American	No	NA	poor	NA	NA	NA	No	no	NA	NA	NA	No	NA
1442	32568	1	44	41108.4	29519.6	31431.7	4	2005-2006	Female	Non-Hispanic White	NA	NA	Not Poor	NA	NA	NA	No	NA	NA	NA	2.80879	NA	NA
1443	32569	1	57	18547.7	31541.2	34915.6	2	2005-2006	Male	Other	NA	NA	Not Poor	NA	NA	NA	No	NA	NA	NA	2.63355	NA	NA
1444	32570	2	55	98945.2	178423	206404	38	2005-2006	Male	Non-Hispanic White	Yes	High School or above	Not Poor	Never	mild	No	No	yes	74.4444	7.44444	0.0790377	No	NA
1445	32571	2	51	5017.79	8302.15	10276.7	0	2005-2006	Male	Non-Hispanic Black	NA	NA	poor	NA	NA	NA	NA	NA	NA	NA	2.90316	NA	NA
1446	32572	1	55	1780.75	3211.12	3714.72	25	2005-2006	Female	Other	Yes	High School or above	Not Poor	Former	heavy	No	NA	yes	NA	NA	-1.17039	No	yes
1447	32573	2	51	24218.6	22851.2	24912.7	46	2005-2006	Male	Non-Hispanic Black	No	High School or above	Not Poor	Never	moderate	No	No	no	71.6667	7.16667	1.3729	No	NA
1448	32574	1	49	21367.3	NA	NA	55	2005-2006	Male	Non-Hispanic Black	No	High School or above	NA	Current	former	Yes	Yes	no	NA	NA	NA	NA	NA
1449	32575	1	54	59526.6	51374.6	71887.6	24	2005-2006	Female	Non-Hispanic White	No	High School or above	Not Poor	Former	heavy	No	No	no	78.8889	7.88889	0.890673	No	no
1450	32576	1	50	7104.65	NA	NA	17	2005-2006	Female	Mexican American	No	NA	poor	NA	NA	No	No	yes	NA	NA	NA	No	no
1451	32577	1	44	75566.7	55248.2	57730.1	45	2005-2006	Male	Non-Hispanic White	No	High School or above	Not Poor	Current	former	No	No	yes	68.3333	6.83333	2.02293	No	NA
1452	32578	1	46	37533.4	62086.2	71480.5	9	2005-2006	Female	Non-Hispanic White	NA	NA	poor	NA	NA	No	No	no	NA	NA	1.25538	NA	no
1453	32579	1	53	36440.4	NA	NA	1	2005-2006	Female	Non-Hispanic White	NA	NA	Not Poor	NA	NA	NA	No	NA	NA	NA	NA	NA	NA
1454	32580	2	46	40841.4	22259.5	22628.1	15	2005-2006	Male	Non-Hispanic White	No	NA	Not Poor	NA	NA	No	No	no	NA	NA	0.492466	NA	NA
1455	32581	1	49	39737.6	32009.5	34329	83	2005-2006	Female	Non-Hispanic White	No	High School or above	Not Poor	Never	former	Yes	No	yes	56.6667	5.66667	1.60542	No	NA
1456	32582	2	57	0	NA	NA	33	2005-2006	Female	Mexican American	Yes	High School or above	Not Poor	Never	NA	No	Yes	NA	NA	NA	NA	No	NA
1457	32583	1	50	7039.16	10873.1	13953.1	28	2005-2006	Female	Non-Hispanic Black	Yes	High School or above	Not Poor	Never	mild	No	NA	no	NA	NA	-2.57764	No	yes
1458	32584	2	52	16863.3	12111.2	15159.2	0	2005-2006	Female	Non-Hispanic White	NA	NA	Not Poor	NA	NA	NA	NA	NA	NA	NA	NA	NA	NA
1459	32585	2	57	7410.05	4785.04	NA	16	2005-2006	Female	Non-Hispanic Black	No	NA	NA	NA	NA	No	Yes	no	NA	NA	3.51104	No	no
1460	32586	1	49	81956.3	136025	144170	67	2005-2006	Female	Non-Hispanic White	Yes	High School or above	Not Poor	Never	moderate	Yes	No	yes	71.1111	7.11111	2.10245	No	NA
1461	32587	1	47	3706.93	2304.39	2479.89	0	2005-2006	Male	Mexican American	NA	NA	poor	NA	NA	NA	NA	NA	NA	NA	1.16383	NA	NA
1462	32588	1	55	64675.3	156735	165545	65	2005-2006	Male	Non-Hispanic White	Yes	High School or above	Not Poor	Never	mild	No	No	yes	83.3333	8.33333	-2.40744	No	NA
1463	32589	1	57	52044.6	40050.8	40714	14	2005-2006	Female	Non-Hispanic White	No	NA	poor	NA	NA	No	No	yes	NA	NA	4.15312	No	no
1464	32590	2	47	31008.7	22267.1	23709.4	2	2005-2006	Male	Non-Hispanic White	NA	NA	poor	NA	NA	NA	No	NA	NA	NA	2.09818	NA	NA
1465	32591	1	51	20472.4	27233.2	29798.7	52	2005-2006	Female	Non-Hispanic Black	Yes	Below high school	Not Poor	Never	heavy	No	No	yes	50.5556	5.05556	0.922473	No	no
1466	32592	2	46	91877.5	148376	156717	51	2005-2006	Male	Non-Hispanic White	Yes	High School or above	Not Poor	Never	mild	No	No	yes	71.1111	7.11111	1.46395	No	NA
1467	32593	1	50	6754.57	3839.39	4282.12	2	2005-2006	Male	Mexican American	NA	NA	poor	NA	NA	NA	No	NA	NA	NA	3.96058	NA	NA
1468	32594	2	52	30763.6	19476.8	21164.4	16	2005-2006	Male	Other	No	NA	Not Poor	NA	NA	No	No	no	NA	NA	1.11851	No	NA
1469	32595	1	50	54959.9	35470.3	37959.4	5	2005-2006	Male	Non-Hispanic White	NA	NA	Not Poor	NA	NA	NA	No	NA	NA	NA	3.51323	NA	NA
1470	32596	1	56	34753.1	32064.2	34307.4	29	2005-2006	Female	Non-Hispanic Black	Yes	Below high school	Not Poor	Never	former	No	No	yes	58.3333	5.83333	3.49197	No	no
1471	32597	1	47	19717.8	8458.17	8839.87	44	2005-2006	Female	Mexican American	No	High School or above	poor	Never	NA	No	No	no	NA	NA	2.68334	No	no
1472	32598	2	44	30864.6	23751.8	24145.1	14	2005-2006	Male	Non-Hispanic White	No	NA	poor	NA	NA	No	No	no	NA	NA	0.0737822	NA	NA
1473	32599	2	46	101923	74518	77865.5	45	2005-2006	Female	Non-Hispanic White	Yes	High School or above	Not Poor	Former	heavy	Yes	No	yes	67.2222	6.72222	3.91247	No	no
1474	32600	2	53	26963.1	77478.7	98563.3	34	2005-2006	Female	Mexican American	Yes	Below high school	NA	Never	NA	No	No	yes	NA	NA	-1.1866	No	no
1475	32601	2	44	45887.2	35291.6	NA	58	2005-2006	Female	Non-Hispanic White	Yes	Below high school	NA	Current	former	Yes	Yes	no	NA	NA	3.48939	No	no
1476	32602	2	45	16269.2	NA	NA	85	2005-2006	Male	Non-Hispanic White	No	Below high school	NA	Former	NA	Yes	No	yes	NA	NA	NA	No	NA
1477	32603	2	51	5655.11	NA	NA	13	2005-2006	Male	Non-Hispanic Black	NA	NA	poor	NA	NA	No	No	no	NA	NA	NA	No	NA
1478	32604	2	47	43196	23542.7	23932.6	15	2005-2006	Female	Non-Hispanic White	No	NA	Not Poor	NA	NA	No	No	no	NA	NA	3.6444	NA	no
1479	32605	1	52	24744.6	141831	161197	39	2005-2006	Male	Non-Hispanic Black	Yes	Below high school	Not Poor	Never	mild	No	No	yes	52.2222	5.22222	3.56512	No	NA
1480	32606	1	53	4285.28	8939.45	11078.8	19	2005-2006	Female	Mexican American	No	NA	NA	NA	NA	No	No	yes	NA	NA	0.0679418	No	no
1481	32607	1	57	0	NA	NA	5	2005-2006	Male	Mexican American	NA	NA	poor	NA	NA	NA	No	NA	NA	NA	NA	NA	NA
1482	32608	1	44	16371.6	27123.1	31024.2	0	2005-2006	Male	Non-Hispanic White	NA	NA	Not Poor	NA	NA	NA	NA	NA	NA	NA	NA	NA	NA
1483	32609	1	55	18718.6	8029.56	10017.6	45	2005-2006	Male	Mexican American	No	Below high school	poor	Never	moderate	No	No	yes	62.2222	6.22222	1.37018	No	NA
1484	32610	1	50	37744.6	96149.9	117350	17	2005-2006	Male	Non-Hispanic White	No	NA	poor	NA	NA	No	No	yes	NA	NA	-0.971293	No	NA
1485	32611	1	51	0	NA	NA	33	2005-2006	Female	Non-Hispanic Black	No	Below high school	NA	Former	NA	No	No	NA	NA	NA	NA	No	NA
1486	32612	1	45	0	NA	NA	3	2005-2006	Male	Non-Hispanic White	NA	NA	NA	NA	NA	NA	No	NA	NA	NA	NA	NA	NA
1487	32613	2	55	27825.7	11998.9	NA	22	2005-2006	Male	Mexican American	Yes	High School or above	NA	Former	heavy	No	No	no	NA	NA	1.22994	No	NA
1488	32614	2	46	55697.1	36070.3	NA	8	2005-2006	Male	Non-Hispanic White	NA	NA	Not Poor	NA	NA	No	No	no	NA	NA	2.07197	NA	NA
1489	32615	1	57	13578.4	6480.13	6772.56	64	2005-2006	Female	Mexican American	No	Below high school	poor	Current	former	Yes	Yes	yes	NA	NA	2.72068	Yes	NA
1490	32616	1	48	58779.3	101026	107816	24	2005-2006	Female	Non-Hispanic White	No	Below high school	poor	Never	moderate	No	No	yes	87.7778	8.77778	1.84117	No	no
1491	32617	1	51	4048.71	2516.85	2708.54	2	2005-2006	Female	Mexican American	NA	NA	poor	NA	NA	NA	No	NA	NA	NA	1.49763	NA	NA
1492	32618	2	58	5516.69	2366.44	2473.23	64	2005-2006	Female	Mexican American	Yes	High School or above	Not Poor	Never	NA	Yes	No	yes	NA	NA	2.87114	No	NA
1493	32619	1	57	32971.3	14143.4	14781.6	52	2005-2006	Male	Mexican American	Yes	Below high school	Not Poor	Never	heavy	Yes	No	yes	61.6667	6.16667	2.86217	No	NA
1494	32620	2	46	21692.9	52506.9	60528.7	51	2005-2006	Male	Mexican American	Yes	Below high school	poor	Never	heavy	No	No	no	NA	NA	1.56647	No	NA
1495	32621	1	47	23171.1	64104.4	NA	23	2005-2006	Male	Mexican American	Yes	Below high school	poor	Former	heavy	No	No	yes	NA	NA	2.49523	No	NA
1496	32622	1	54	5057.57	2696.89	3131.4	13	2005-2006	Female	Mexican American	NA	NA	Not Poor	NA	NA	No	No	no	NA	NA	0.529382	No	no
1497	32623	2	53	13049.7	5712.09	6172.54	9	2005-2006	Male	Non-Hispanic Black	NA	NA	Not Poor	NA	NA	No	No	no	NA	NA	2.15644	NA	NA
1498	32624	2	49	52882.1	64920.7	69624.9	74	2005-2006	Female	Non-Hispanic White	Yes	High School or above	Not Poor	Former	mild	No	Yes	yes	53.3333	5.33333	3.24198	No	NA
1499	32625	2	50	5290.54	2610.83	3776.95	17	2005-2006	Male	Non-Hispanic Black	No	NA	poor	NA	NA	No	No	no	NA	NA	1.9348	No	NA
1500	32626	2	44	8117.41	4923.87	5379.05	33	2005-2006	Female	Non-Hispanic White	Yes	High School or above	Not Poor	Never	former	No	No	yes	83.3333	8.33333	1.16551	No	no
1501	32627	2	55	54577.9	88139.7	NA	45	2005-2006	Female	Non-Hispanic White	No	High School or above	poor	Former	mild	No	No	no	NA	NA	0.229199	No	no
1502	32628	1	48	4554.6	NA	NA	2	2005-2006	Female	Mexican American	NA	NA	NA	NA	NA	NA	No	NA	NA	NA	NA	NA	NA
1503	32629	2	47	62964.7	38718.2	43668.9	71	2005-2006	Female	Non-Hispanic White	Yes	High School or above	Not Poor	Never	never	Yes	No	yes	76.1111	7.61111	3.17557	No	NA
1504	32630	2	53	67267.9	51735.5	NA	60	2005-2006	Male	Other	Yes	High School or above	Not Poor	Former	mild	No	No	yes	NA	NA	0.911755	No	NA
1505	32631	1	48	9655.35	NA	NA	9	2005-2006	Male	Mexican American	NA	NA	poor	NA	NA	No	No	no	NA	NA	NA	NA	NA
1506	32632	2	44	91583.2	56157.2	58680	55	2005-2006	Female	Non-Hispanic White	No	High School or above	Not Poor	Current	heavy	Yes	No	yes	52.7778	5.27778	1.16409	No	no
1507	32633	2	48	18037.1	30673	33954.5	0	2005-2006	Male	Non-Hispanic White	NA	NA	Not Poor	NA	NA	NA	NA	NA	NA	NA	NA	NA	NA
1508	32634	1	51	20975.3	NA	NA	34	2005-2006	Male	Non-Hispanic Black	No	High School or above	Not Poor	Never	former	No	No	yes	NA	NA	NA	No	NA
1509	32635	2	57	35752.5	17530.3	19049.3	19	2005-2006	Male	Non-Hispanic White	No	NA	Not Poor	NA	NA	No	No	no	NA	NA	1.34703	NA	NA
1510	32636	2	57	38693.2	28289.3	29560.1	41	2005-2006	Female	Other	Yes	High School or above	Not Poor	Never	never	No	No	yes	86.6667	8.66667	0.185904	No	no
1511	32637	2	57	7637.34	3842.6	4098.84	5	2005-2006	Female	Mexican American	NA	NA	poor	NA	NA	NA	No	NA	NA	NA	1.35761	NA	NA
1512	32638	2	47	44087.8	21617.3	23490.4	16	2005-2006	Female	Non-Hispanic White	No	NA	Not Poor	NA	NA	No	No	yes	NA	NA	1.69855	NA	no
1513	32639	1	45	47297.3	30525	38858.2	10	2005-2006	Male	Non-Hispanic White	NA	NA	Not Poor	NA	NA	No	No	yes	NA	NA	2.99144	NA	NA
1514	32640	2	44	72175.3	122306	130526	39	2005-2006	Male	Non-Hispanic White	Yes	High School or above	NA	Never	never	No	No	no	82.2222	8.22222	0.642454	No	NA
1515	32641	2	58	15695.8	7490.61	7828.65	50	2005-2006	Male	Mexican American	Yes	High School or above	Not Poor	Former	heavy	No	Yes	no	70.5556	7.05556	0.733745	No	NA
1516	32642	1	46	59207.7	220673	226173	9	2005-2006	Male	Non-Hispanic White	NA	NA	Not Poor	NA	NA	No	No	yes	NA	NA	1.38102	NA	NA
1517	32643	2	52	33709.4	18372.4	18676.6	13	2005-2006	Male	Non-Hispanic White	NA	NA	Not Poor	NA	NA	No	No	yes	NA	NA	2.33289	No	NA
1518	32644	1	44	8594.59	9816.02	NA	84	2005-2006	Male	Non-Hispanic White	Yes	Below high school	poor	Former	NA	Yes	No	yes	NA	NA	3.01497	No	NA
1519	32645	1	57	5493.6	2791.62	3432.3	16	2005-2006	Male	Mexican American	No	NA	poor	NA	NA	No	No	no	NA	NA	2.99915	No	NA
1520	32646	1	48	10195.7	6770.16	7315.9	11	2005-2006	Male	Non-Hispanic Black	NA	NA	Not Poor	NA	NA	No	No	yes	NA	NA	1.39951	NA	NA
1521	32647	2	49	6876.14	3459.62	3690.31	8	2005-2006	Female	Mexican American	NA	NA	poor	NA	NA	No	No	yes	NA	NA	2.9546	NA	no
1522	32648	2	49	3842.76	1952.73	2140.26	19	2005-2006	Female	Mexican American	Yes	NA	poor	NA	NA	No	NA	no	NA	NA	3.77187	No	yes
1523	32649	1	44	5246.85	3182.64	3476.85	26	2005-2006	Female	Non-Hispanic White	Yes	High School or above	Not Poor	Never	mild	No	NA	yes	NA	NA	2.19606	No	yes
1524	32650	2	51	23774.4	12953	13859.2	31	2005-2006	Male	Non-Hispanic Black	No	High School or above	Not Poor	Never	moderate	No	No	yes	68.8889	6.88889	2.59524	No	NA
1525	32651	2	56	23309.3	12011.8	14389.8	39	2005-2006	Female	Mexican American	Yes	Below high school	poor	Never	former	No	No	yes	60.5556	6.05556	1.66822	No	no
1526	32652	2	46	39325.8	18651.5	20339.8	12	2005-2006	Female	Non-Hispanic White	NA	NA	Not Poor	NA	NA	No	No	no	NA	NA	4.15974	No	no
1527	32653	2	55	28096.7	12115.8	14300	20	2005-2006	Male	Mexican American	Yes	Below high school	poor	Current	heavy	No	No	no	67.2222	6.72222	-1.18808	No	NA
1528	32654	2	54	29927.5	18153.5	19831.6	23	2005-2006	Female	Other	Yes	High School or above	Not Poor	Current	heavy	No	No	no	NA	NA	2.39608	No	no
1529	32655	2	53	28814.4	NA	NA	31	2005-2006	Female	Mexican American	Yes	High School or above	Not Poor	Never	heavy	No	No	no	NA	NA	NA	No	no
1530	32656	2	45	17037.5	28871.1	30811.6	20	2005-2006	Female	Other	Yes	High School or above	Not Poor	Never	mild	No	No	no	88.3333	8.83333	-0.506997	No	no
1531	32657	1	57	56246.8	27579.1	29968.8	16	2005-2006	Male	Non-Hispanic White	No	NA	Not Poor	NA	NA	No	No	no	NA	NA	-0.350069	NA	NA
1532	32658	2	56	1783.43	1108.66	1236.5	0	2005-2006	Male	Mexican American	NA	NA	poor	NA	NA	NA	NA	NA	NA	NA	4.02399	NA	NA
1533	32659	1	50	17392.3	12489.3	13298.3	4	2005-2006	Female	Non-Hispanic White	NA	NA	poor	NA	NA	NA	No	NA	NA	NA	3.19601	NA	NA
1534	32660	1	53	7903.34	3976.44	4241.6	11	2005-2006	Female	Mexican American	NA	NA	poor	NA	NA	No	No	yes	NA	NA	3.20089	NA	no
1535	32661	2	54	10220.1	4473.51	4834.12	8	2005-2006	Male	Non-Hispanic Black	NA	NA	Not Poor	NA	NA	No	No	no	NA	NA	2.20915	NA	NA
1536	32662	1	46	7289.32	18498.3	18498.3	14	2005-2006	Male	Non-Hispanic Black	No	NA	poor	NA	NA	No	No	no	NA	NA	2.28933	No	NA
1537	32663	1	48	43276.5	51530.9	54427.6	40	2005-2006	Female	Non-Hispanic White	Yes	Below high school	Not Poor	Current	mild	Yes	Yes	yes	NA	NA	2.12652	No	no
1538	32664	2	52	5634.81	4046.92	4309.05	2	2005-2006	Male	Other	NA	NA	Not Poor	NA	NA	NA	No	NA	NA	NA	3.03124	NA	NA
1539	32665	1	49	11868.4	23763.7	27093	6	2005-2006	Male	Non-Hispanic Black	NA	NA	poor	NA	NA	NA	No	no	NA	NA	1.85036	NA	NA
1540	32666	2	49	22903.9	28118	30155.4	85	2005-2006	Male	Non-Hispanic White	Yes	High School or above	Not Poor	Never	never	No	No	no	71.1111	7.11111	2.84348	Yes	NA
1541	32667	2	53	8003.34	4648.38	5319.66	1	2005-2006	Male	Non-Hispanic Black	NA	NA	Not Poor	NA	NA	NA	No	NA	NA	NA	3.77782	NA	NA
1542	32668	2	53	114115	299840	NA	34	2005-2006	Female	Non-Hispanic White	Yes	Below high school	Not Poor	Current	heavy	No	No	yes	NA	NA	0.804872	No	no
1543	32669	1	46	13934.1	10006	12524.2	1	2005-2006	Female	Other	NA	NA	poor	NA	NA	NA	No	NA	NA	NA	2.1555	NA	NA
1544	32670	1	55	4624.4	11822.5	13081.2	12	2005-2006	Female	Mexican American	NA	NA	poor	NA	NA	No	No	no	NA	NA	3.52827	No	no
1545	32671	2	56	78038	134126	155161	29	2005-2006	Female	Non-Hispanic White	Yes	High School or above	Not Poor	Current	heavy	Yes	No	no	68.3333	6.83333	0.885785	No	no
1546	32672	2	56	6074.61	3838.77	4475.82	12	2005-2006	Male	Non-Hispanic Black	NA	NA	Not Poor	NA	NA	NA	No	no	NA	NA	0.999531	NA	NA
1547	32673	2	47	42198.5	20690.9	22483.7	17	2005-2006	Male	Non-Hispanic White	No	NA	Not Poor	NA	NA	No	No	no	NA	NA	-2.01867	No	NA
1548	32674	1	54	72181.6	40258.7	43980.3	26	2005-2006	Female	Other	No	High School or above	Not Poor	Never	moderate	No	No	no	80	8	0.0500278	No	no
1549	32675	2	48	46037.9	29712.2	37823.5	7	2005-2006	Female	Non-Hispanic White	NA	NA	Not Poor	NA	NA	NA	No	yes	NA	NA	2.97874	NA	NA
1550	32676	2	44	28111.8	46067.1	54174.4	14	2005-2006	Female	Non-Hispanic White	No	NA	Not Poor	NA	NA	No	No	no	NA	NA	3.5151	No	no
1551	32677	1	56	22510.2	9656	10091.8	53	2005-2006	Female	Mexican American	No	High School or above	Not Poor	Never	former	Yes	Yes	yes	46.1111	4.61111	0.552655	No	no
1552	32678	2	54	18933.9	26233.2	NA	5	2005-2006	Male	Non-Hispanic White	NA	NA	NA	NA	NA	NA	No	NA	NA	NA	2.42382	NA	NA
1553	32679	2	48	9518.85	8604.41	9298.01	5	2005-2006	Female	Non-Hispanic Black	NA	NA	poor	NA	NA	NA	No	NA	NA	NA	2.25454	NA	NA
1554	32680	1	52	73269.4	40865.4	NA	33	2005-2006	Male	Non-Hispanic White	No	High School or above	Not Poor	Former	mild	No	No	no	NA	NA	0.0281854	No	NA
1555	32681	2	54	43468.4	51759.4	54858.7	67	2005-2006	Female	Non-Hispanic White	No	High School or above	poor	Never	mild	Yes	No	yes	75.5556	7.55556	-1.64527	No	NA
1556	32682	2	49	5261.79	2990.88	3218.67	1	2005-2006	Male	Mexican American	NA	NA	poor	NA	NA	NA	No	NA	NA	NA	4.19518	NA	NA
1557	32683	1	51	5021.3	2048.36	2103.02	13	2005-2006	Male	Non-Hispanic Black	NA	NA	Not Poor	NA	NA	No	No	yes	NA	NA	1.27956	No	NA
1558	32684	2	45	10678.5	5423.24	5912.51	67	2005-2006	Female	Non-Hispanic Black	No	High School or above	Not Poor	Current	former	Yes	No	yes	36.1111	3.61111	2.30489	No	NA
1559	32685	2	49	11419.7	7582.94	8194.2	11	2005-2006	Male	Non-Hispanic Black	NA	NA	Not Poor	NA	NA	No	No	yes	NA	NA	2.86183	NA	NA
1560	32686	2	56	5989.85	9815.62	10516.2	15	2005-2006	Female	Other	No	NA	Not Poor	NA	NA	No	No	yes	NA	NA	2.55671	No	no
1561	32687	2	48	53182.7	32703.1	NA	74	2005-2006	Female	Non-Hispanic White	No	Below high school	poor	Never	never	No	Yes	yes	NA	NA	2.92924	No	NA
1562	32688	2	51	13565.8	6889.62	7511.19	63	2005-2006	Female	Non-Hispanic Black	No	Below high school	Not Poor	Current	NA	Yes	No	yes	NA	NA	4.14166	No	NA
1563	32689	1	47	58194.4	32457.5	35457.9	31	2005-2006	Female	Non-Hispanic White	No	Below high school	poor	Current	heavy	No	No	yes	62.2222	6.22222	1.99564	No	no
1564	32690	1	45	92689.5	149688	158102	56	2005-2006	Female	Non-Hispanic White	No	High School or above	Not Poor	Never	moderate	Yes	No	yes	84.4444	8.44444	-3.58909	No	no
1565	32691	1	45	25620.5	13011.8	14185.7	43	2005-2006	Male	Non-Hispanic Black	No	High School or above	Not Poor	Current	heavy	No	No	no	66.6667	6.66667	1.65508	No	NA
1566	32692	2	48	55548.8	35850.3	38366.1	11	2005-2006	Male	Non-Hispanic White	NA	NA	Not Poor	NA	NA	No	No	yes	NA	NA	3.76735	NA	NA
1567	32693	1	55	16557.1	47577.1	60524.4	21	2005-2006	Female	Mexican American	No	High School or above	poor	Former	heavy	No	No	yes	68.8889	6.88889	3.22753	No	no
1568	32694	2	50	0	NA	NA	85	2005-2006	Female	Non-Hispanic White	No	High School or above	Not Poor	Never	NA	Yes	Yes	NA	NA	NA	NA	NA	NA
1569	32695	1	57	9629.2	8814.98	NA	11	2005-2006	Female	Mexican American	NA	NA	Not Poor	NA	NA	No	No	yes	NA	NA	2.47232	NA	no
1570	32696	1	51	12460.8	23111.3	25288.4	69	2005-2006	Male	Non-Hispanic Black	Yes	High School or above	Not Poor	Current	mild	Yes	Yes	yes	NA	NA	2.32907	No	NA
1571	32697	2	44	60302.3	44088.1	46068.7	67	2005-2006	Male	Non-Hispanic White	Yes	High School or above	Not Poor	Former	former	No	No	yes	71.6667	7.16667	2.40535	No	NA
1572	32698	2	54	29401.9	13944.8	15207.1	14	2005-2006	Male	Non-Hispanic White	No	NA	poor	NA	NA	No	No	no	NA	NA	4.08561	NA	NA
1573	32699	1	49	12287.3	24602.5	28049.4	5	2005-2006	Male	Non-Hispanic Black	NA	NA	poor	NA	NA	NA	No	NA	NA	NA	3.47766	NA	NA
1574	32700	2	46	46048	21839.7	23816.7	15	2005-2006	Male	Non-Hispanic White	No	NA	Not Poor	NA	NA	No	No	no	NA	NA	0.107522	No	NA
1575	32701	1	46	31787.3	30203.3	32159.6	1	2005-2006	Male	Non-Hispanic White	NA	NA	Not Poor	NA	NA	NA	No	NA	NA	NA	2.69569	NA	NA
1576	32702	2	54	2538.39	2594.44	2792.04	0	2005-2006	Female	Mexican American	NA	NA	poor	NA	NA	NA	NA	NA	NA	NA	3.79167	NA	NA
1577	32703	2	45	29262.2	56186	60761.3	71	2005-2006	Male	Non-Hispanic White	Yes	High School or above	Not Poor	Former	former	Yes	No	yes	70.5556	7.05556	-2.86837	No	NA
1578	32704	1	45	8493.48	4737.17	5175.09	33	2005-2006	Female	Non-Hispanic White	Yes	High School or above	Not Poor	Former	heavy	No	NA	yes	NA	NA	-0.541385	No	yes
1579	32705	2	46	30897.4	51188.3	58550.9	1	2005-2006	Female	Non-Hispanic White	NA	NA	Not Poor	NA	NA	NA	No	NA	NA	NA	NA	NA	NA
1580	32706	2	58	21926.8	10464.3	NA	43	2005-2006	Male	Mexican American	Yes	Below high school	poor	Current	heavy	No	No	yes	NA	NA	0.112942	No	NA
1581	32707	1	48	5777.99	4499.09	5148.82	2	2005-2006	Female	Non-Hispanic Black	NA	NA	poor	NA	NA	NA	No	NA	NA	NA	1.98206	NA	NA
1582	32708	1	51	23949.7	41552.1	45466.4	53	2005-2006	Female	Non-Hispanic Black	Yes	High School or above	Not Poor	Never	never	Yes	No	yes	58.3333	5.83333	2.8138	No	no
1583	32709	2	57	43220.2	26501.9	27692.4	47	2005-2006	Female	Non-Hispanic White	Yes	High School or above	poor	Never	mild	Yes	No	yes	61.6667	6.16667	2.40336	No	no
1584	32710	1	55	30633.2	34986.7	39460.2	82	2005-2006	Female	Other	No	High School or above	poor	Never	moderate	Yes	Yes	no	NA	NA	2.52138	No	NA
1585	32711	2	58	4847.98	5160	5392.86	60	2005-2006	Female	Mexican American	No	Below high school	poor	Never	former	No	No	yes	73.3333	7.33333	-0.152425	No	NA
1586	32712	1	52	6030.42	8474.5	10875	27	2005-2006	Female	Non-Hispanic Black	No	High School or above	poor	Never	former	No	NA	yes	NA	NA	2.24753	No	yes
1587	32713	1	54	89806.5	65659.2	73316.6	45	2005-2006	Female	Other	No	High School or above	Not Poor	Never	never	No	No	yes	67.7778	6.77778	0.483326	No	no
1588	32714	2	48	70837.2	42968.5	46940.7	26	2005-2006	Female	Non-Hispanic White	Yes	High School or above	Not Poor	Former	mild	No	No	no	87.2222	8.72222	0.929231	No	no
1589	32715	1	56	11239.1	5844.77	6234.52	7	2005-2006	Male	Mexican American	NA	NA	poor	NA	NA	NA	No	no	NA	NA	-0.612184	NA	NA
1590	32716	2	55	9706.29	4632.21	4841.26	66	2005-2006	Female	Mexican American	No	Below high school	Not Poor	Never	former	No	Yes	yes	71.1111	7.11111	2.27652	No	NA
1591	32717	1	55	17718.6	18859	19710.1	42	2005-2006	Female	Mexican American	Yes	Below high school	poor	Never	mild	No	No	yes	81.1111	8.11111	2.11754	No	no
1592	32718	2	48	6415.93	6819.25	7067.51	15	2005-2006	Female	Mexican American	No	NA	Not Poor	NA	NA	No	NA	yes	NA	NA	1.10014	No	yes
1593	32719	1	45	40217.2	30949	31461.5	15	2005-2006	Male	Non-Hispanic White	No	NA	Not Poor	NA	NA	No	No	no	NA	NA	2.72932	No	NA
1594	32720	1	57	5154.3	2748.47	2848.53	13	2005-2006	Female	Mexican American	NA	NA	poor	NA	NA	No	No	no	NA	NA	1.35465	NA	no
1595	32721	1	58	5368.11	NA	NA	15	2005-2006	Female	Mexican American	No	NA	NA	NA	NA	No	Yes	no	NA	NA	NA	NA	no
1596	32722	1	50	24205.2	10437.7	NA	28	2005-2006	Male	Mexican American	No	Below high school	Not Poor	Never	heavy	No	No	yes	NA	NA	2.04643	No	NA
1597	32723	1	56	0	NA	NA	10	2005-2006	Male	Non-Hispanic Black	NA	NA	Not Poor	NA	NA	NA	No	NA	NA	NA	NA	NA	NA
1598	32724	2	49	86566.1	48281.6	67559.5	23	2005-2006	Male	Non-Hispanic White	No	High School or above	Not Poor	Former	heavy	No	No	yes	63.3333	6.33333	1.84517	No	NA
1599	32725	2	51	12618.7	8379.11	9054.55	11	2005-2006	Female	Non-Hispanic Black	NA	NA	poor	NA	NA	No	No	no	NA	NA	2.11014	NA	no
1600	32726	1	51	5843.1	8028.37	NA	18	2005-2006	Male	Non-Hispanic Black	No	NA	Not Poor	NA	NA	No	No	no	NA	NA	1.10606	No	NA
1601	32727	2	51	8970.43	8463.92	10789.1	65	2005-2006	Male	Non-Hispanic Black	No	Below high school	Not Poor	Never	mild	No	No	yes	NA	NA	1.86137	No	NA
1602	32728	1	55	2421.68	2475.15	2663.66	0	2005-2006	Female	Mexican American	NA	NA	poor	NA	NA	NA	NA	NA	NA	NA	3.9857	NA	NA
1603	32729	2	44	30754.1	35255.1	NA	85	2005-2006	Female	Non-Hispanic White	No	High School or above	Not Poor	Never	NA	Yes	No	yes	NA	NA	2.13821	Yes	NA
1604	32730	1	54	42601.4	27494.3	29423.7	11	2005-2006	Female	Non-Hispanic White	NA	NA	Not Poor	NA	NA	No	No	yes	NA	NA	2.22714	NA	no
1605	32731	2	45	16467.7	11049.5	11822.5	31	2005-2006	Male	Non-Hispanic Black	No	High School or above	Not Poor	Never	mild	No	No	yes	70	7	0.468958	No	NA
1606	32732	2	52	53619.8	129943	137247	61	2005-2006	Female	Non-Hispanic White	No	High School or above	Not Poor	Former	heavy	No	No	yes	75	7.5	1.17029	No	NA
1607	32733	2	48	97927.6	158147	167616	40	2005-2006	Female	Non-Hispanic White	Yes	High School or above	Not Poor	Former	moderate	No	No	yes	78.3333	7.83333	-1.98984	No	no
1608	32734	1	57	27825.7	14339.2	16924.2	22	2005-2006	Male	Mexican American	No	High School or above	poor	Current	heavy	No	No	no	62.2222	6.22222	2.10214	No	NA
1609	32735	2	50	36256.4	17777.3	NA	16	2005-2006	Female	Non-Hispanic White	No	NA	Not Poor	NA	NA	No	No	no	NA	NA	2.87993	NA	no
1610	32736	2	57	5812.35	3613.21	3888.4	2	2005-2006	Female	Mexican American	NA	NA	Not Poor	NA	NA	NA	No	NA	NA	NA	3.17424	NA	NA
1611	32737	2	45	17388.8	8247.15	8383.72	12	2005-2006	Female	Other	NA	NA	poor	NA	NA	No	No	yes	NA	NA	2.84367	No	no
1612	32738	2	55	115384	69990	97935.7	20	2005-2006	Male	Non-Hispanic White	No	Below high school	Not Poor	Current	heavy	No	No	no	50.5556	5.05556	-0.0800215	No	NA
1613	32739	1	56	4670.15	2373.18	2601.08	19	2005-2006	Female	Mexican American	No	NA	Not Poor	NA	NA	No	No	no	NA	NA	2.92429	No	no
1614	32740	2	51	4528.9	7264	8393.96	1	2005-2006	Female	Mexican American	NA	NA	poor	NA	NA	NA	No	NA	NA	NA	2.78478	NA	NA
1615	32741	2	54	7854.84	28478.1	NA	12	2005-2006	Female	Other	NA	NA	Not Poor	NA	NA	No	No	yes	NA	NA	3.81009	NA	no
1616	32742	1	45	36827.9	22582.2	23596.7	55	2005-2006	Male	Non-Hispanic White	Yes	High School or above	Not Poor	Current	heavy	No	No	no	70	7	1.51357	No	NA
1617	32743	1	58	32348.9	NA	NA	75	2005-2006	Male	Other	Yes	Below high school	Not Poor	Never	NA	No	Yes	yes	NA	NA	NA	No	NA
1618	32744	2	52	3809.85	2050.15	2247.03	18	2005-2006	Female	Mexican American	Yes	NA	poor	NA	NA	No	No	yes	NA	NA	1.39126	No	no
1619	32745	2	49	79457.7	58093	64868	43	2005-2006	Female	Other	No	High School or above	Not Poor	Current	former	No	No	yes	67.2222	6.72222	2.58627	No	no
1620	32746	1	58	5480.08	2784.75	3052.17	19	2005-2006	Male	Mexican American	No	NA	Not Poor	NA	NA	No	No	no	NA	NA	1.09527	NA	NA
1621	32747	1	50	8813.61	7072.84	7261.59	14	2005-2006	Female	Non-Hispanic Black	No	NA	Not Poor	NA	NA	No	No	no	NA	NA	1.71494	No	no
1622	32748	2	46	51339.1	41922	44863.9	10	2005-2006	Male	Non-Hispanic White	NA	NA	Not Poor	NA	NA	No	No	yes	NA	NA	2.20261	NA	NA
1623	32749	2	46	87227.5	144773	152911	58	2005-2006	Female	Non-Hispanic White	Yes	High School or above	Not Poor	Current	mild	No	No	yes	47.2222	4.72222	2.81025	No	no
1624	32750	1	53	6620.06	3530.07	3658.58	12	2005-2006	Male	Mexican American	NA	NA	Not Poor	NA	NA	No	No	no	NA	NA	3.04363	No	NA
1625	32751	2	45	40677.9	76384.6	98021.5	24	2005-2006	Female	Non-Hispanic Black	No	High School or above	Not Poor	Never	NA	No	NA	yes	NA	NA	1.59252	No	yes
1626	32752	1	48	41722.7	29960.8	37501	3	2005-2006	Male	Non-Hispanic White	NA	NA	poor	NA	NA	NA	No	NA	NA	NA	3.7601	NA	NA
1627	32753	1	54	8838.03	4596.12	NA	9	2005-2006	Male	Mexican American	NA	NA	poor	NA	NA	No	No	no	NA	NA	3.80088	NA	NA
1628	32754	2	54	10401.2	6906.63	8371.69	5	2005-2006	Male	Non-Hispanic Black	NA	NA	Not Poor	NA	NA	NA	No	NA	NA	NA	2.59908	NA	NA
1629	32755	1	54	27142.9	38143.8	43352.1	31	2005-2006	Male	Non-Hispanic Black	No	High School or above	Not Poor	Current	heavy	No	No	yes	61.6667	6.16667	0.746572	No	NA
1630	32756	1	45	61321.3	73017.7	77389.8	69	2005-2006	Male	Non-Hispanic White	Yes	High School or above	Not Poor	Former	mild	No	No	yes	59.4444	5.94444	2.60469	No	NA
1631	32757	1	53	0	NA	NA	28	2005-2006	Female	Non-Hispanic White	No	High School or above	Not Poor	Current	NA	No	No	NA	NA	NA	NA	No	NA
1632	32758	1	45	6656.1	4206.24	4318.49	13	2005-2006	Male	Non-Hispanic Black	NA	NA	Not Poor	NA	NA	No	No	no	NA	NA	3.51096	No	NA
1633	32759	2	45	62076.5	37654.5	52689.2	38	2005-2006	Female	Other	Yes	High School or above	Not Poor	Never	moderate	No	No	yes	91.1111	9.11111	0.0609526	No	no
1634	32760	1	54	19751.8	9684.75	10523.9	18	2005-2006	Female	Other	No	NA	poor	NA	NA	No	No	no	NA	NA	1.83553	NA	no
1635	32761	1	52	22877.5	26225.7	29579.1	85	2005-2006	Male	Non-Hispanic White	No	High School or above	Not Poor	Former	former	Yes	No	yes	53.3333	5.33333	2.50959	Yes	NA
1636	32762	1	49	15203.9	13743.4	14851.2	6	2005-2006	Female	Non-Hispanic Black	NA	NA	poor	NA	NA	NA	No	no	NA	NA	3.14679	NA	NA
1637	32763	1	56	4670.15	1867.8	1935.8	14	2005-2006	Female	Mexican American	No	NA	poor	NA	NA	No	No	no	NA	NA	3.38714	No	no
1638	32764	1	49	12287.3	NA	NA	3	2005-2006	Male	Non-Hispanic Black	NA	NA	poor	NA	NA	NA	No	NA	NA	NA	NA	NA	NA
1639	32765	2	56	6395.1	2608.77	2678.39	14	2005-2006	Female	Non-Hispanic Black	No	NA	poor	NA	NA	No	No	no	NA	NA	3.05341	NA	no
1640	32766	1	54	8161.32	5073.43	NA	4	2005-2006	Male	Mexican American	NA	NA	poor	NA	NA	NA	No	NA	NA	NA	1.65226	NA	NA
1641	32767	1	47	78792.2	43945.7	NA	36	2005-2006	Male	Non-Hispanic White	Yes	High School or above	Not Poor	Current	heavy	No	No	yes	NA	NA	-1.55369	No	NA
1642	32768	2	46	74235.7	125797	145526	28	2005-2006	Female	Non-Hispanic White	No	High School or above	Not Poor	Never	never	No	No	yes	85.5556	8.55556	0.450384	No	no
1643	32769	1	57	9629.2	8814.98	9402.78	7	2005-2006	Female	Mexican American	NA	NA	poor	NA	NA	NA	No	no	NA	NA	2.31354	NA	NA
1644	32770	1	44	70430.1	NA	NA	58	2005-2006	Male	Other	Yes	High School or above	poor	Never	NA	Yes	Yes	yes	NA	NA	NA	No	NA
1645	32771	2	57	30275.6	NA	NA	47	2005-2006	Female	Non-Hispanic Black	Yes	High School or above	Not Poor	Never	NA	No	No	yes	NA	NA	NA	No	no
1646	32772	1	46	8449.36	5252.48	5652.52	3	2005-2006	Female	Mexican American	NA	NA	Not Poor	NA	NA	NA	No	NA	NA	NA	3.41468	NA	NA
1647	32773	1	47	6489.52	3492.13	3827.48	18	2005-2006	Female	Mexican American	Yes	NA	poor	NA	NA	No	NA	yes	NA	NA	1.2863	No	yes
1648	32774	1	44	25656.3	18426.3	19619.9	2	2005-2006	Male	Non-Hispanic White	NA	NA	Not Poor	NA	NA	NA	No	NA	NA	NA	2.46373	NA	NA
1649	32775	2	49	9950.96	13237.2	14484.2	69	2005-2006	Male	Non-Hispanic Black	No	Below high school	Not Poor	Former	mild	No	Yes	yes	67.2222	6.72222	2.45147	No	NA
1650	32776	2	51	6189.66	15707.7	15707.7	14	2005-2006	Male	Non-Hispanic Black	No	NA	poor	NA	NA	No	No	no	NA	NA	3.32505	No	NA
1651	32777	2	50	10726.3	4695.11	5691.06	7	2005-2006	Male	Non-Hispanic Black	NA	NA	Not Poor	NA	NA	NA	No	no	NA	NA	1.32647	NA	NA
1652	32778	2	52	29609.5	14043.2	14275.8	14	2005-2006	Female	Non-Hispanic White	No	NA	Not Poor	NA	NA	No	No	no	NA	NA	1.59691	No	no
1653	32779	1	46	85817.4	154750	165151	39	2005-2006	Male	Other	Yes	High School or above	Not Poor	Former	moderate	No	No	no	80	8	1.57942	No	NA
1654	32780	1	46	7293.23	12082.8	13375.5	0	2005-2006	Male	Non-Hispanic White	NA	NA	poor	NA	NA	NA	NA	NA	NA	NA	3.36952	NA	NA
1655	32781	2	44	25525.7	23550.8	NA	26	2005-2006	Female	Non-Hispanic Black	No	High School or above	poor	Never	never	No	No	no	NA	NA	2.51028	No	no
1656	32782	1	47	2417.58	2470.96	2659.15	0	2005-2006	Male	Mexican American	NA	NA	poor	NA	NA	NA	NA	NA	NA	NA	3.84754	NA	NA
1657	32783	2	50	36614.6	60000.7	64283	15	2005-2006	Female	Non-Hispanic White	No	NA	poor	NA	NA	No	No	yes	NA	NA	2.95108	NA	no
1658	32784	1	51	0	NA	NA	84	2005-2006	Female	Non-Hispanic White	No	Below high school	Not Poor	Former	NA	Yes	No	NA	NA	NA	NA	NA	NA
1659	32785	2	55	15429.6	13947.3	15071.6	11	2005-2006	Female	Non-Hispanic Black	NA	NA	poor	NA	NA	No	No	no	NA	NA	2.36128	NA	no
1660	32786	2	51	5460.48	13959.9	16539	15	2005-2006	Female	Mexican American	No	NA	poor	NA	NA	No	No	yes	NA	NA	-2.40619	No	no
1661	32787	2	54	31563.1	19982.9	21714.4	16	2005-2006	Male	Other	No	NA	poor	NA	NA	No	No	no	NA	NA	3.20976	NA	NA
1662	32788	2	46	51339.1	41922	53366.7	8	2005-2006	Male	Non-Hispanic White	NA	NA	Not Poor	NA	NA	No	No	yes	NA	NA	3.0771	NA	NA
1663	32789	1	54	6677.46	5763.01	6295.75	27	2005-2006	Female	Other	Yes	High School or above	Not Poor	Never	never	No	NA	yes	NA	NA	2.11244	No	yes
1664	32790	2	56	41447.8	26749.8	34052.4	8	2005-2006	Male	Non-Hispanic White	NA	NA	NA	NA	NA	No	No	no	NA	NA	2.00899	NA	NA
1665	32791	1	54	72251.6	40297.7	44023	28	2005-2006	Female	Non-Hispanic White	Yes	High School or above	Not Poor	Never	heavy	No	Yes	yes	63.3333	6.33333	-0.116742	No	no
1666	32792	2	54	0	NA	NA	62	2005-2006	Female	Mexican American	No	Below high school	Not Poor	Never	NA	Yes	Yes	NA	NA	NA	NA	No	NA
1667	32793	2	57	5892.86	6022.97	6481.68	2	2005-2006	Male	Mexican American	NA	NA	poor	NA	NA	NA	No	NA	NA	NA	0.887006	NA	NA
1668	32794	2	50	6509.85	5618.35	NA	26	2005-2006	Female	Non-Hispanic White	Yes	Below high school	poor	Current	heavy	No	NA	yes	NA	NA	-0.782462	No	yes
1669	32795	2	53	0	NA	NA	24	2005-2006	Female	Non-Hispanic Black	No	High School or above	poor	Never	NA	No	NA	NA	NA	NA	NA	No	NA
1670	32796	1	55	7058.73	14110.9	15142.7	18	2005-2006	Female	Other	No	NA	Not Poor	NA	NA	No	No	no	NA	NA	1.47376	No	no
1671	32797	2	53	50703.7	32836.5	41800.7	11	2005-2006	Female	Non-Hispanic White	NA	NA	Not Poor	NA	NA	No	No	no	NA	NA	1.66652	NA	no
1672	32798	2	50	4991.13	5101.33	5489.85	1	2005-2006	Female	Mexican American	NA	NA	poor	NA	NA	NA	No	NA	NA	NA	3.82995	NA	NA
1673	32799	1	52	73269.4	125930	134394	31	2005-2006	Male	Non-Hispanic White	No	High School or above	Not Poor	Former	moderate	No	No	yes	70	7	1.70168	No	NA
1674	32800	2	52	7736.11	7081.97	7554.21	11	2005-2006	Male	Mexican American	NA	NA	Not Poor	NA	NA	No	No	no	NA	NA	0.252939	NA	NA
1675	32801	1	52	7657.43	3123.72	3207.09	14	2005-2006	Male	Non-Hispanic Black	No	NA	Not Poor	NA	NA	No	No	no	NA	NA	3.76306	NA	NA
1676	32802	1	47	97656.9	59236.8	NA	34	2005-2006	Female	Non-Hispanic White	Yes	High School or above	Not Poor	Current	heavy	Yes	No	yes	NA	NA	2.51887	No	no
1677	32803	2	46	21078.6	13345.1	14501.4	19	2005-2006	Female	Non-Hispanic White	No	NA	poor	NA	NA	No	No	no	NA	NA	2.70713	No	no
1678	32804	2	44	21315.1	33732.9	36177.2	80	2005-2006	Male	Non-Hispanic White	Yes	Below high school	poor	Former	mild	Yes	No	yes	65.5556	6.55556	1.24383	Yes	NA
1679	32805	2	56	5687.66	3232.95	NA	4	2005-2006	Female	Mexican American	NA	NA	poor	NA	NA	NA	No	NA	NA	NA	2.26443	NA	NA
1680	32806	1	56	11864.9	10725.1	11589.6	7	2005-2006	Male	Non-Hispanic Black	NA	NA	Not Poor	NA	NA	NA	No	yes	NA	NA	3.69793	NA	NA
1681	32807	2	57	8744.84	4399.82	4693.21	10	2005-2006	Male	Mexican American	NA	NA	Not Poor	NA	NA	No	No	no	NA	NA	1.66709	NA	NA
1682	32808	1	58	21623.8	24696.9	27854.8	76	2005-2006	Female	Other	No	High School or above	poor	Never	never	Yes	Yes	yes	NA	NA	3.97355	Yes	NA
1683	32809	1	54	39610.2	32950.5	NA	16	2005-2006	Male	Non-Hispanic White	No	NA	Not Poor	NA	NA	No	No	no	NA	NA	-2.9949	No	NA
1684	32810	2	54	8097.57	6498.23	6671.64	13	2005-2006	Male	Non-Hispanic Black	NA	NA	Not Poor	NA	NA	No	No	no	NA	NA	0.895665	NA	NA
1685	32811	2	57	5150.93	2927.86	3150.86	2	2005-2006	Female	Mexican American	NA	NA	poor	NA	NA	NA	No	NA	NA	NA	2.46795	NA	NA
1686	32812	1	56	34703.6	60209.7	70041	49	2005-2006	Female	Non-Hispanic Black	Yes	Below high school	Not Poor	Current	heavy	Yes	No	no	47.2222	4.72222	0.905976	No	no
1687	32813	2	55	25862.2	11093.9	11594.5	41	2005-2006	Female	Mexican American	No	Below high school	poor	Current	former	Yes	Yes	yes	NA	NA	2.3391	No	no
1688	32814	2	45	26790.9	17350.2	22086.7	6	2005-2006	Female	Non-Hispanic White	NA	NA	Not Poor	NA	NA	NA	No	no	NA	NA	1.87891	NA	NA
1689	32815	2	54	7398.92	10166.1	11229.4	19	2005-2006	Female	Non-Hispanic Black	No	NA	Not Poor	NA	NA	No	No	no	NA	NA	2.47311	NA	no
1690	32816	1	44	4969.06	15087.1	NA	0	2005-2006	Male	Non-Hispanic Black	NA	NA	poor	NA	NA	NA	NA	NA	NA	NA	1.30528	NA	NA
1691	32817	1	44	53053.4	38788.3	40530.8	66	2005-2006	Female	Non-Hispanic White	Yes	High School or above	Not Poor	Former	mild	Yes	No	yes	80.5556	8.05556	0.0519253	No	NA
1692	32818	2	45	4562.61	3552.73	4065.79	2	2005-2006	Male	Non-Hispanic Black	NA	NA	Not Poor	NA	NA	NA	No	NA	NA	NA	4.01808	NA	NA
1693	32819	2	58	16957.7	41375.5	52635.2	26	2005-2006	Male	Mexican American	No	High School or above	NA	Current	NA	No	No	yes	NA	NA	0.0653995	No	NA
1694	32820	2	45	7328.55	34031	34031	11	2005-2006	Male	Non-Hispanic Black	NA	NA	poor	NA	NA	No	No	no	NA	NA	3.80385	NA	NA
1695	32821	2	49	68336.9	52557.6	54918.6	60	2005-2006	Female	Non-Hispanic White	Yes	High School or above	Not Poor	Never	never	Yes	Yes	yes	67.7778	6.77778	0.916191	No	NA
1696	32822	2	46	7064.19	4561.7	5182.62	19	2005-2006	Male	Non-Hispanic Black	No	NA	poor	NA	NA	Yes	No	no	NA	NA	-0.500099	No	NA
1697	32823	1	47	11050.1	41184.7	47416.4	9	2005-2006	Female	Other	NA	NA	Not Poor	NA	NA	No	No	no	NA	NA	2.98437	NA	no
1698	32824	2	57	7970.8	NA	NA	10	2005-2006	Female	Mexican American	NA	NA	Not Poor	NA	NA	No	No	yes	NA	NA	NA	NA	no
1699	32825	2	52	21080.8	11485.5	15521.4	37	2005-2006	Male	Non-Hispanic Black	No	High School or above	Not Poor	Former	heavy	No	No	no	57.7778	5.77778	-0.331092	No	NA
1700	32826	2	44	34815	17070.6	18549.8	18	2005-2006	Female	Non-Hispanic White	No	NA	Not Poor	NA	NA	No	No	no	NA	NA	3.21478	NA	no
1701	32827	1	45	46499.3	22799.7	24775.3	19	2005-2006	Female	Non-Hispanic White	No	NA	NA	NA	NA	No	No	yes	NA	NA	-0.370721	No	no
1702	32828	2	52	14623.6	34767.8	38487.3	0	2005-2006	Male	Non-Hispanic White	NA	NA	Not Poor	NA	NA	NA	NA	NA	NA	NA	NA	NA	NA
1703	32829	1	44	72976.5	40702.1	44464.7	21	2005-2006	Male	Non-Hispanic White	No	High School or above	Not Poor	Current	moderate	Yes	No	no	51.6667	5.16667	2.22413	No	NA
1704	32830	2	53	8383.53	4110.64	4466.82	16	2005-2006	Male	Other	No	NA	Not Poor	NA	NA	No	No	no	NA	NA	0.0702627	No	NA
1705	32831	1	57	10212.7	4084.51	4233.21	15	2005-2006	Male	Mexican American	No	NA	poor	NA	NA	No	No	no	NA	NA	-0.795845	No	NA
1706	32832	1	44	50229.4	57580.7	64943.2	75	2005-2006	Female	Non-Hispanic White	Yes	High School or above	Not Poor	Former	former	No	No	no	66.1111	6.61111	4.20337	No	NA
1707	32833	2	44	55623.7	31023.7	NA	30	2005-2006	Female	Non-Hispanic White	Yes	High School or above	Not Poor	Former	heavy	No	No	no	NA	NA	3.59697	No	no
1708	32834	2	54	2377.34	2429.83	2614.89	0	2005-2006	Male	Mexican American	NA	NA	poor	NA	NA	NA	NA	NA	NA	NA	2.62516	NA	NA
1709	32835	1	55	25821.2	13306.2	15705	33	2005-2006	Male	Mexican American	Yes	High School or above	poor	Never	heavy	Yes	Yes	no	60	6	1.48456	No	NA
1710	32836	1	44	26921	50552	57454.6	39	2005-2006	Female	Non-Hispanic Black	No	High School or above	NA	Never	moderate	No	No	yes	77.7778	7.77778	1.39214	No	no
1711	32837	1	44	21242	11573.3	15640.1	33	2005-2006	Male	Non-Hispanic Black	Yes	High School or above	Not Poor	Never	mild	No	No	no	71.6667	7.16667	2.28154	No	NA
1712	32838	2	56	16291.5	45071.5	NA	22	2005-2006	Male	Mexican American	Yes	High School or above	Not Poor	Current	moderate	No	No	no	NA	NA	2.58332	No	NA
1713	32839	1	46	6429.44	3172.86	4590.01	17	2005-2006	Male	Non-Hispanic Black	No	NA	Not Poor	NA	NA	No	No	no	NA	NA	3.39115	No	NA
1714	32840	2	49	36877.3	28378.8	28848.7	13	2005-2006	Male	Non-Hispanic White	NA	NA	Not Poor	NA	NA	No	No	no	NA	NA	0.770107	No	NA
1715	32841	2	51	5655.62	3652.12	4149.23	18	2005-2006	Female	Non-Hispanic Black	No	NA	Not Poor	NA	NA	No	NA	yes	NA	NA	-1.93642	No	yes
1716	32842	2	44	90565.7	55533.3	58028	53	2005-2006	Female	Non-Hispanic White	Yes	High School or above	Not Poor	Former	mild	No	No	no	95	9.5	-0.455544	No	no
1717	32843	2	50	16793.6	12061.2	15096.6	0	2005-2006	Male	Non-Hispanic White	NA	NA	Not Poor	NA	NA	NA	NA	NA	NA	NA	NA	NA	NA
1718	32844	2	54	9011.64	17083.8	18860.9	4	2005-2006	Male	Mexican American	NA	NA	Not Poor	NA	NA	NA	No	NA	NA	NA	0.884122	NA	NA
1719	32845	1	48	38941.1	99197.7	121070	18	2005-2006	Female	Non-Hispanic White	No	NA	poor	NA	NA	No	No	yes	NA	NA	3.1272	No	no
1720	32846	1	49	21139.8	22015.4	24370.7	0	2005-2006	Female	Non-Hispanic White	NA	NA	Not Poor	NA	NA	NA	NA	NA	NA	NA	NA	NA	NA
1721	32847	2	44	32430.9	21002.7	26736.4	11	2005-2006	Female	Non-Hispanic White	NA	NA	poor	NA	NA	No	No	yes	NA	NA	2.96333	NA	no
1722	32848	1	53	7903.34	3976.44	4241.6	6	2005-2006	Female	Mexican American	NA	NA	poor	NA	NA	NA	No	yes	NA	NA	0.530602	NA	NA
1723	32849	2	44	16605.4	7160.53	8451.41	28	2005-2006	Female	Mexican American	Yes	High School or above	Not Poor	Never	NA	No	No	yes	NA	NA	1.89723	No	no
1724	32850	2	49	5738.91	5698.47	NA	18	2005-2006	Female	Non-Hispanic Black	No	NA	poor	NA	NA	No	No	yes	NA	NA	0.774346	NA	no
1725	32851	1	44	37560	139990	143479	5	2005-2006	Male	Non-Hispanic White	NA	NA	Not Poor	NA	NA	NA	No	NA	NA	NA	2.02275	NA	NA
1726	32852	1	46	9088.77	15057.5	17223.3	0	2005-2006	Female	Other	NA	NA	poor	NA	NA	NA	NA	NA	NA	NA	3.2151	NA	NA
1727	32853	1	45	7599.03	5456.81	5810.26	0	2005-2006	Female	Other	NA	NA	poor	NA	NA	NA	NA	NA	NA	NA	2.96424	NA	NA
1728	32854	2	58	8418.51	4235.64	4954.18	11	2005-2006	Female	Mexican American	NA	NA	Not Poor	NA	NA	No	No	yes	NA	NA	2.43332	NA	no
1729	32855	1	48	18780.2	20590.7	27170.8	85	2005-2006	Female	Non-Hispanic Black	No	Below high school	poor	Never	former	NA	Yes	yes	NA	NA	-0.319495	Yes	NA
1730	32856	2	46	0	NA	NA	35	2005-2006	Female	Non-Hispanic White	No	High School or above	poor	Current	NA	No	No	NA	NA	NA	NA	No	NA
1731	32857	1	55	28371.6	37741.1	43903.6	42	2005-2006	Female	Non-Hispanic Black	No	High School or above	Not Poor	Current	heavy	No	No	no	60.5556	6.05556	2.92	No	no
1732	32858	2	47	49324.6	56543.5	NA	71	2005-2006	Female	Non-Hispanic White	No	High School or above	poor	Current	former	Yes	No	yes	NA	NA	1.89965	No	NA
1733	32859	1	46	49089.5	58452.8	61952.8	65	2005-2006	Female	Non-Hispanic White	No	High School or above	poor	Current	moderate	No	No	yes	76.1111	7.61111	2.55653	No	NA
1734	32860	2	47	14349.7	10305.9	10973.5	1	2005-2006	Female	Non-Hispanic White	NA	NA	poor	NA	NA	NA	No	NA	NA	NA	3.77749	NA	NA
1735	32861	2	54	10401.2	6906.63	NA	5	2005-2006	Male	Non-Hispanic Black	NA	NA	Not Poor	NA	NA	NA	No	NA	NA	NA	3.31421	NA	NA
1736	32862	2	47	20560.3	34062.6	NA	0	2005-2006	Female	Non-Hispanic White	NA	NA	Not Poor	NA	NA	NA	NA	NA	NA	NA	NA	NA	NA
1737	32863	1	56	8186.32	4754.65	5441.29	2	2005-2006	Male	Non-Hispanic Black	NA	NA	poor	NA	NA	NA	No	NA	NA	NA	2.17119	NA	NA
1738	32864	2	54	10465.2	9459.87	10222.4	5	2005-2006	Male	Non-Hispanic Black	NA	NA	Not Poor	NA	NA	NA	No	NA	NA	NA	2.59513	NA	NA
1739	32865	2	56	7205.23	4666.21	4993.66	7	2005-2006	Female	Other	NA	NA	Not Poor	NA	NA	NA	No	no	NA	NA	1.40935	NA	NA
1740	32866	2	53	9653.12	NA	NA	9	2005-2006	Female	Mexican American	NA	NA	poor	NA	NA	No	No	no	NA	NA	NA	NA	no
1741	32867	1	46	7955.41	21619.9	26793.8	19	2005-2006	Male	Mexican American	No	NA	NA	NA	NA	No	No	no	NA	NA	1.68132	No	NA
1742	32868	2	50	35033	41715.1	44212.9	41	2005-2006	Female	Other	No	High School or above	poor	Current	heavy	Yes	No	yes	52.7778	5.27778	0.7929	No	no
1743	32869	2	55	10031.9	5216.97	5564.85	9	2005-2006	Female	Mexican American	NA	NA	Not Poor	NA	NA	NA	No	no	NA	NA	3.45258	NA	no
1744	32870	1	44	14064.1	20023.8	NA	25	2005-2006	Female	Mexican American	Yes	High School or above	Not Poor	Former	moderate	No	NA	yes	NA	NA	1.74887	No	yes
1745	32871	2	54	12042.2	5271.08	5695.98	9	2005-2006	Female	Non-Hispanic Black	NA	NA	poor	NA	NA	No	No	yes	NA	NA	3.30856	NA	no
1746	32872	2	48	8277.01	14075.4	15581.3	0	2005-2006	Male	Other	NA	NA	poor	NA	NA	NA	NA	NA	NA	NA	1.16969	NA	NA
1747	32873	1	53	6705.81	6315.08	7764.41	19	2005-2006	Male	Mexican American	No	NA	NA	NA	NA	No	No	no	NA	NA	-1.56064	No	NA
1748	32874	1	57	51535.5	95667.4	102662	18	2005-2006	Female	Non-Hispanic White	No	NA	Not Poor	NA	NA	No	NA	yes	NA	NA	2.37775	No	yes
1749	32875	2	50	31324.4	35776.2	40350.7	81	2005-2006	Female	Non-Hispanic White	No	Below high school	Not Poor	Never	NA	Yes	No	yes	NA	NA	2.90281	No	NA
1750	32876	2	45	6149.26	2691.64	3262.61	10	2005-2006	Female	Non-Hispanic Black	NA	NA	Not Poor	NA	NA	No	No	no	NA	NA	-0.449655	NA	no
1751	32877	1	50	29663.9	NA	NA	54	2005-2006	Male	Non-Hispanic Black	Yes	High School or above	Not Poor	Former	NA	Yes	Yes	no	NA	NA	NA	No	NA
1752	32878	2	58	3228.8	1737.48	NA	17	2005-2006	Male	Mexican American	No	NA	Not Poor	NA	NA	No	No	no	NA	NA	0.657437	No	NA
1753	32879	1	45	40217.2	21919.2	22282.2	12	2005-2006	Male	Non-Hispanic White	NA	NA	NA	NA	NA	No	No	no	NA	NA	4.3311	No	NA
1754	32880	1	49	18844.2	9570.34	10433.7	62	2005-2006	Female	Non-Hispanic Black	Yes	Below high school	Not Poor	Former	never	Yes	Yes	yes	37.7778	3.77778	2.15851	No	NA
1755	32881	1	54	18735.2	9654.65	NA	23	2005-2006	Female	Mexican American	Yes	Below high school	Not Poor	Never	never	No	NA	yes	NA	NA	-0.818408	No	yes
1756	32882	1	53	4230.48	2149.76	2356.2	17	2005-2006	Female	Mexican American	No	NA	poor	NA	NA	No	No	yes	NA	NA	2.42184	No	no
1757	32883	1	57	0	NA	NA	18	2005-2006	Male	Mexican American	No	NA	Not Poor	NA	NA	No	No	NA	NA	NA	NA	NA	NA
1758	32884	2	48	7317.97	10208.7	11276.5	16	2005-2006	Female	Non-Hispanic Black	No	NA	poor	NA	NA	No	No	no	NA	NA	3.196	No	no
1759	32885	1	44	79008.6	57764.7	60359.6	48	2005-2006	Female	Non-Hispanic White	Yes	High School or above	Not Poor	Former	heavy	No	No	no	83.8889	8.38889	-0.252339	No	no
1760	32886	1	53	8398.6	15410	NA	3	2005-2006	Male	Mexican American	NA	NA	poor	NA	NA	NA	No	NA	NA	NA	2.67227	NA	NA
1761	32887	2	49	3552.57	1805.27	1978.63	18	2005-2006	Female	Mexican American	No	NA	poor	NA	NA	No	No	yes	NA	NA	3.82587	NA	no
1762	32888	2	44	20876.6	41733.8	NA	18	2005-2006	Male	Non-Hispanic White	No	NA	poor	NA	NA	No	No	yes	NA	NA	2.22657	No	NA
1763	32889	1	54	19406.4	47350.1	56194.7	27	2005-2006	Female	Mexican American	No	Below high school	Not Poor	Never	never	No	No	yes	NA	NA	2.07103	No	no
1764	32890	1	45	36702.6	73371.4	89549.1	18	2005-2006	Male	Non-Hispanic White	No	NA	Not Poor	NA	NA	No	No	yes	NA	NA	3.43173	No	NA
1765	32891	1	51	21367.3	20160.8	21979.6	59	2005-2006	Male	Non-Hispanic Black	Yes	Below high school	Not Poor	Never	mild	Yes	Yes	no	61.1111	6.11111	-0.903065	No	NA
1766	32892	1	46	86781.6	156489	181031	34	2005-2006	Male	Non-Hispanic White	No	High School or above	Not Poor	Current	heavy	Yes	No	yes	56.1111	5.61111	-1.13604	No	NA
1767	32893	1	44	32594.4	15981.8	17366.6	16	2005-2006	Female	Non-Hispanic White	No	NA	Not Poor	NA	NA	No	No	no	NA	NA	3.19369	No	no
1768	32894	1	49	43904.9	35851.5	NA	6	2005-2006	Female	Non-Hispanic White	NA	NA	Not Poor	NA	NA	NA	No	no	NA	NA	1.79512	NA	NA
1769	32895	2	51	9945.18	NA	NA	9	2005-2006	Female	Non-Hispanic Black	NA	NA	Not Poor	NA	NA	No	No	no	NA	NA	NA	NA	no
1770	32896	1	44	5714.31	10453.5	12939.7	2	2005-2006	Male	Non-Hispanic Black	NA	NA	Not Poor	NA	NA	NA	No	NA	NA	NA	0.199974	NA	NA
1771	32897	1	48	87227.5	53486.4	55889.1	54	2005-2006	Female	Non-Hispanic White	No	High School or above	Not Poor	Current	moderate	No	No	yes	61.6667	6.16667	3.08337	No	no
1772	32898	2	48	5378.61	10196.5	11782.6	2	2005-2006	Male	Mexican American	NA	NA	Not Poor	NA	NA	NA	No	NA	NA	NA	3.32107	NA	NA
1773	32899	1	52	7749.93	5004.52	5685.7	19	2005-2006	Female	Non-Hispanic Black	No	NA	poor	NA	NA	No	No	no	NA	NA	3.69955	No	no
1774	32900	1	50	42627.4	73264.8	84754.9	30	2005-2006	Male	Non-Hispanic White	No	High School or above	poor	Never	never	No	No	no	71.1111	7.11111	0.80843	No	NA
1775	32901	1	49	32873.3	30329.8	32451.7	24	2005-2006	Male	Non-Hispanic Black	Yes	High School or above	Not Poor	Never	never	No	No	yes	67.2222	6.72222	1.89072	No	NA
1776	32902	2	44	11985	10833.6	NA	6	2005-2006	Female	Non-Hispanic Black	NA	NA	poor	NA	NA	NA	No	no	NA	NA	2.69522	NA	NA
1777	32903	1	56	7466.37	2986.13	3094.85	12	2005-2006	Male	Mexican American	NA	NA	poor	NA	NA	No	No	no	NA	NA	1.32335	No	NA
1778	32904	1	48	26775.6	17965.9	19222.8	29	2005-2006	Female	Non-Hispanic Black	Yes	High School or above	Not Poor	Never	mild	No	No	no	NA	NA	3.48944	No	no
1779	32905	1	55	30749	23662.8	24054.6	12	2005-2006	Male	Other	NA	NA	poor	NA	NA	No	No	no	NA	NA	2.82399	NA	NA
1780	32906	2	44	30278.7	14846.4	16132.8	19	2005-2006	Female	Other	Yes	NA	Not Poor	NA	NA	No	No	yes	NA	NA	3.69318	No	no
1781	32907	2	57	1677.43	1042.76	1122.18	0	2005-2006	Male	Mexican American	NA	NA	NA	NA	NA	NA	NA	NA	NA	NA	NA	NA	NA
1782	32908	2	58	12041.7	11361.8	12386.8	62	2005-2006	Female	Non-Hispanic Black	No	High School or above	poor	Current	never	Yes	No	yes	44.4444	4.44444	-2.19261	No	NA
1783	32909	2	51	11897.1	7678.24	8217.06	8	2005-2006	Female	Other	NA	NA	poor	NA	NA	No	No	no	NA	NA	1.08339	NA	no
1784	32910	2	50	37536.5	22769	24873.8	39	2005-2006	Male	Non-Hispanic White	Yes	High School or above	Not Poor	Never	mild	Yes	Yes	yes	58.8889	5.88889	0.715253	No	NA
1785	32911	1	56	5977.79	20313.2	22475.9	14	2005-2006	Female	Mexican American	No	NA	poor	NA	NA	No	No	yes	NA	NA	2.87768	NA	no
1786	32912	1	57	6174.16	6310.48	6791.09	1	2005-2006	Female	Mexican American	NA	NA	poor	NA	NA	NA	No	NA	NA	NA	4.07605	NA	NA
1787	32913	2	55	4920.51	10038.9	NA	19	2005-2006	Female	Mexican American	No	NA	poor	NA	NA	No	No	no	NA	NA	1.01262	No	no
1788	32914	1	49	7502.91	3060.69	3142.37	15	2005-2006	Female	Non-Hispanic Black	No	NA	poor	NA	NA	No	No	yes	NA	NA	2.73344	NA	no
1789	32915	1	52	5187.91	29736	NA	20	2005-2006	Female	Non-Hispanic Black	Yes	High School or above	poor	Never	never	No	NA	yes	NA	NA	3.02387	No	yes
1790	32916	1	50	7146.86	12283.5	14209.9	29	2005-2006	Female	Non-Hispanic White	Yes	High School or above	Not Poor	Former	heavy	No	NA	yes	NA	NA	-0.95536	No	yes
1791	32917	1	49	32474.7	60231.6	65905.6	49	2005-2006	Female	Non-Hispanic Black	No	High School or above	Not Poor	Never	former	Yes	No	yes	48.3333	4.83333	2.88263	No	no
1792	32918	2	54	15785.9	20999.1	24427.9	64	2005-2006	Female	Non-Hispanic Black	No	Below high school	NA	Current	former	Yes	Yes	no	33.3333	3.33333	0.23026	No	NA
1793	32919	2	44	70362.1	120933	139899	31	2005-2006	Male	Non-Hispanic White	Yes	Below high school	Not Poor	Former	mild	No	No	no	85.5556	8.55556	-0.657797	No	NA
1794	32920	2	47	26313.6	20249.6	20584.9	14	2005-2006	Female	Non-Hispanic White	No	NA	Not Poor	NA	NA	No	No	no	NA	NA	3.26118	No	no
1795	32921	2	50	22355.1	11520	13800.7	23	2005-2006	Male	Mexican American	No	Below high school	poor	Current	heavy	No	No	no	66.6667	6.66667	1.72518	No	NA
1796	32922	1	46	9900.43	6005.42	6560.57	31	2005-2006	Female	Non-Hispanic White	Yes	High School or above	Not Poor	Current	heavy	No	No	no	66.1111	6.61111	1.69633	No	no
1797	32923	1	52	66627.5	40415	44151	23	2005-2006	Female	Non-Hispanic White	Yes	High School or above	poor	Former	mild	No	No	no	NA	NA	-0.175927	No	no
1798	32924	1	49	32455.9	43174.3	NA	53	2005-2006	Male	Non-Hispanic Black	No	Below high school	Not Poor	Current	never	No	Yes	yes	NA	NA	1.5177	No	NA
1799	32925	1	57	26377	12588.1	13156.2	43	2005-2006	Male	Mexican American	Yes	Below high school	poor	Current	heavy	No	No	yes	57.2222	5.72222	1.76864	No	NA
1800	32926	2	51	36925.5	42173.3	45607.5	70	2005-2006	Male	Non-Hispanic White	Yes	High School or above	Not Poor	Former	mild	Yes	Yes	yes	66.1111	6.61111	0.989762	No	NA
1801	32927	1	49	7481.17	3691.88	5340.85	19	2005-2006	Male	Non-Hispanic Black	No	NA	poor	NA	NA	No	No	no	NA	NA	1.38978	No	NA
1802	32928	2	51	5167.19	7099.68	7899	17	2005-2006	Female	Non-Hispanic Black	No	NA	poor	NA	NA	No	No	yes	NA	NA	2.00957	No	no
1803	32929	1	57	5377.13	2893.53	3171.4	18	2005-2006	Male	Mexican American	Yes	NA	poor	NA	NA	No	No	no	NA	NA	-0.301645	No	NA
1804	32930	2	44	63983.7	109970	117362	29	2005-2006	Female	Non-Hispanic White	Yes	Below high school	Not Poor	Never	heavy	No	No	no	77.2222	7.72222	3.85416	No	no
1805	32931	2	58	30246.6	15586.7	18396.6	38	2005-2006	Male	Mexican American	Yes	Below high school	Not Poor	Current	heavy	Yes	Yes	yes	NA	NA	2.94596	No	NA
1806	32932	1	58	33542.9	41178.9	44162.8	74	2005-2006	Male	Non-Hispanic White	Yes	Below high school	Not Poor	Never	former	Yes	No	no	77.2222	7.72222	1.00192	No	NA
1807	32933	2	56	5589.72	2812.38	2999.91	5	2005-2006	Female	Mexican American	NA	NA	poor	NA	NA	NA	No	NA	NA	NA	3.35982	NA	NA
1808	32934	1	45	36687.2	19995.3	20326.4	13	2005-2006	Male	Non-Hispanic White	NA	NA	Not Poor	NA	NA	No	No	yes	NA	NA	3.32343	No	NA
1809	32935	1	52	10710.5	7112.06	8620.7	11	2005-2006	Male	Non-Hispanic Black	NA	NA	NA	NA	NA	No	No	no	NA	NA	1.04213	NA	NA
1810	32936	2	51	8679.14	6758.11	7839.96	4	2005-2006	Male	Non-Hispanic Black	NA	NA	poor	NA	NA	NA	No	NA	NA	NA	3.27502	NA	NA
1811	32937	2	55	11967.1	6021.03	6422.53	10	2005-2006	Male	Mexican American	NA	NA	poor	NA	NA	No	No	no	NA	NA	-0.481188	NA	NA
1812	32938	1	49	47853.3	58747.1	63003.9	79	2005-2006	Female	Non-Hispanic White	Yes	High School or above	poor	Former	former	Yes	No	yes	67.7778	6.77778	0.802417	No	NA
1813	32939	2	50	12336.9	57288	57288	10	2005-2006	Female	Non-Hispanic Black	NA	NA	poor	NA	NA	No	No	no	NA	NA	2.80928	NA	no
1814	32940	1	57	64011.8	106618	109276	6	2005-2006	Male	Non-Hispanic White	NA	NA	Not Poor	NA	NA	NA	No	no	NA	NA	2.85398	NA	NA
1815	32941	2	54	17701.6	8447.85	8829.09	56	2005-2006	Female	Mexican American	No	High School or above	Not Poor	Former	mild	No	No	yes	75	7.5	2.29706	No	no
1816	32942	2	54	0	NA	NA	2	2005-2006	Male	Mexican American	NA	NA	poor	NA	NA	NA	No	NA	NA	NA	NA	NA	NA
1817	32943	1	55	15060.1	37860.5	41427.1	63	2005-2006	Female	Non-Hispanic Black	Yes	Below high school	Not Poor	Current	moderate	Yes	No	yes	60.5556	6.05556	2.56754	No	NA
1818	32944	2	54	7854.84	3204.25	3289.76	12	2005-2006	Female	Non-Hispanic Black	NA	NA	poor	NA	NA	No	No	yes	NA	NA	1.89893	No	no
1819	32945	1	55	35349.9	19266.4	19585.5	15	2005-2006	Female	Other	No	NA	Not Poor	NA	NA	No	No	no	NA	NA	3.45297	NA	no
1820	32946	2	47	88673.9	NA	NA	39	2005-2006	Male	Non-Hispanic White	Yes	High School or above	Not Poor	Never	mild	No	No	yes	NA	NA	NA	No	NA
1821	32947	2	47	108280	179714	190475	48	2005-2006	Male	Non-Hispanic White	Yes	High School or above	Not Poor	Current	heavy	No	No	yes	67.7778	6.77778	2.49157	No	NA
1822	32948	1	57	58272	98745.8	114232	38	2005-2006	Male	Non-Hispanic White	No	Below high school	poor	Former	former	No	No	yes	NA	NA	1.50697	No	NA
1823	32949	1	49	8272.77	13687.6	16943.1	2	2005-2006	Male	Non-Hispanic Black	NA	NA	poor	NA	NA	NA	No	NA	NA	NA	3.9915	NA	NA
1824	32950	1	47	27154.4	50363.9	55108.3	44	2005-2006	Male	Non-Hispanic Black	Yes	Below high school	poor	Current	moderate	Yes	No	no	55.5556	5.55556	1.15519	No	NA
1825	32951	2	56	6175.9	4434.87	4722.14	0	2005-2006	Male	Other	NA	NA	Not Poor	NA	NA	NA	NA	NA	NA	NA	4.08226	NA	NA
1826	32952	2	52	49530.6	56569.7	61176.3	76	2005-2006	Female	Non-Hispanic White	No	High School or above	Not Poor	Former	former	Yes	No	yes	61.1111	6.11111	3.04353	No	NA
1827	32953	2	57	0	NA	NA	18	2005-2006	Male	Mexican American	No	NA	Not Poor	NA	NA	No	No	NA	NA	NA	NA	NA	NA
1828	32954	2	50	39386.3	62332.2	70665.9	73	2005-2006	Female	Non-Hispanic White	No	High School or above	poor	Former	former	Yes	Yes	yes	51.1111	5.11111	-0.761301	No	NA
1829	32955	1	49	7749.93	7695.32	8742.76	18	2005-2006	Female	Non-Hispanic Black	No	NA	poor	NA	NA	No	No	yes	NA	NA	2.15036	NA	no
1830	32956	1	51	23801.5	NA	NA	28	2005-2006	Female	Non-Hispanic Black	Yes	High School or above	Not Poor	Never	NA	No	No	no	NA	NA	NA	No	no
1831	32957	2	58	2393.16	2446	2632.29	0	2005-2006	Male	Mexican American	NA	NA	Not Poor	NA	NA	NA	NA	NA	NA	NA	NA	NA	NA
1832	32958	2	52	77909.5	56961.1	59519.9	45	2005-2006	Female	Non-Hispanic White	Yes	High School or above	Not Poor	Former	moderate	No	No	no	90.5556	9.05556	-1.04735	No	no
1833	32959	2	54	29929.7	28239.7	30787.4	51	2005-2006	Female	Non-Hispanic Black	No	High School or above	Not Poor	Current	moderate	Yes	No	yes	61.1111	6.11111	1.08661	No	no
1834	32960	1	52	24151.3	21029.7	22926.9	42	2005-2006	Female	Non-Hispanic Black	Yes	Below high school	Not Poor	Never	never	Yes	No	yes	52.2222	5.22222	2.94617	No	no
1835	32961	1	53	5951.34	11282.2	13037.2	0	2005-2006	Female	Mexican American	NA	NA	Not Poor	NA	NA	NA	NA	NA	NA	NA	2.82404	NA	NA
1836	32962	1	45	92950.2	150109	159097	40	2005-2006	Female	Non-Hispanic White	Yes	High School or above	Not Poor	Never	mild	Yes	No	yes	76.1111	7.61111	1.86593	No	no
1837	32963	1	48	25563	11023.2	13205.5	32	2005-2006	Male	Mexican American	Yes	Below high school	Not Poor	Former	moderate	No	No	yes	81.6667	8.16667	-0.557903	No	NA
1838	32964	1	52	31214.6	17006.7	18196.5	30	2005-2006	Female	Non-Hispanic Black	Yes	High School or above	Not Poor	Never	mild	No	No	no	80.5556	8.05556	0.0433464	No	no
1839	32965	2	57	19974.9	8568.43	8955.11	40	2005-2006	Male	Mexican American	Yes	High School or above	Not Poor	Former	moderate	No	No	yes	83.8889	8.38889	-3.24672	No	NA
1840	32966	2	57	4327.71	8829.46	10942.5	16	2005-2006	Male	Mexican American	No	NA	Not Poor	NA	NA	No	No	no	NA	NA	2.91851	No	NA
1841	32967	1	49	7072.01	4107.46	4700.63	2	2005-2006	Female	Non-Hispanic Black	NA	NA	Not Poor	NA	NA	NA	No	NA	NA	NA	2.64355	NA	NA
1842	32968	2	47	20118.8	19116.3	NA	0	2005-2006	Female	Non-Hispanic White	NA	NA	poor	NA	NA	NA	NA	NA	NA	NA	3.86992	NA	NA
1843	32969	1	51	9374.89	10278.7	11137.8	78	2005-2006	Male	Non-Hispanic Black	Yes	High School or above	Not Poor	Never	former	No	No	no	74.4444	7.44444	-1.53641	No	NA
1844	32970	2	48	8277.01	5943.66	6328.66	0	2005-2006	Male	Other	NA	NA	poor	NA	NA	NA	NA	NA	NA	NA	NA	NA	NA
1845	32971	2	56	5237.48	3309.76	3398.08	14	2005-2006	Male	Non-Hispanic Black	No	NA	Not Poor	NA	NA	No	No	no	NA	NA	1.17732	NA	NA
1846	32972	1	55	5263.33	5602.09	6989.08	67	2005-2006	Female	Mexican American	Yes	High School or above	Not Poor	Never	mild	Yes	Yes	no	52.7778	5.27778	3.16785	No	NA
1847	32973	1	47	34940.2	22549.9	24132.3	8	2005-2006	Female	Other	NA	NA	poor	NA	NA	No	No	yes	NA	NA	2.4008	NA	no
1848	32974	2	57	5352.44	3327.3	3580.72	2	2005-2006	Male	Mexican American	NA	NA	poor	NA	NA	NA	No	NA	NA	NA	NA	NA	NA
1849	32975	2	57	4148.37	2212.07	2292.6	12	2005-2006	Female	Mexican American	NA	NA	Not Poor	NA	NA	No	No	no	NA	NA	2.24303	No	no
1850	32976	2	53	32682	NA	NA	30	2005-2006	Male	Non-Hispanic Black	Yes	Below high school	Not Poor	Never	NA	No	No	no	NA	NA	NA	No	NA
1851	32977	2	46	78718.7	47749.3	NA	37	2005-2006	Male	Non-Hispanic White	No	Below high school	Not Poor	Current	mild	No	No	no	NA	NA	4.0626	No	NA
1852	32978	1	53	4971.17	10370.3	12173.1	17	2005-2006	Female	Mexican American	No	NA	Not Poor	NA	NA	No	No	no	NA	NA	3.17102	No	no
1853	32979	2	44	81229.9	62473.6	65280	50	2005-2006	Male	Non-Hispanic White	Yes	High School or above	Not Poor	Former	mild	No	No	yes	68.8889	6.88889	2.88288	No	NA
1854	32980	1	58	15819.6	6785.97	8466.08	47	2005-2006	Male	Mexican American	No	High School or above	Not Poor	Current	heavy	No	No	no	72.2222	7.22222	-0.162825	No	NA
1855	32981	1	44	7243.54	6547.68	7075.49	8	2005-2006	Male	Non-Hispanic Black	NA	NA	poor	NA	NA	No	No	no	NA	NA	0.744805	NA	NA
1856	32982	1	53	6620.06	2647.66	2744.05	12	2005-2006	Male	Mexican American	NA	NA	Not Poor	NA	NA	No	No	yes	NA	NA	2.74914	No	NA
1857	32983	2	48	10924.8	9875.29	10671.3	11	2005-2006	Female	Non-Hispanic Black	NA	NA	Not Poor	NA	NA	No	No	no	NA	NA	3.63842	NA	no
1858	32984	2	54	9953.83	8667.25	9449.19	64	2005-2006	Male	Non-Hispanic Black	No	Below high school	poor	Current	former	No	Yes	yes	57.2222	5.72222	-1.36623	No	NA
1859	32985	1	47	5191.61	2076.36	2151.95	12	2005-2006	Female	Mexican American	NA	NA	poor	NA	NA	No	No	no	NA	NA	0.884121	No	no
1860	32986	1	51	20472.4	17826.2	19434.5	45	2005-2006	Female	Non-Hispanic Black	Yes	High School or above	Not Poor	Never	never	No	No	no	76.1111	7.61111	-0.509944	No	no
1861	32987	1	56	5042.05	13702.4	16084.5	19	2005-2006	Male	Mexican American	No	NA	Not Poor	NA	NA	No	No	no	NA	NA	0.829221	No	NA
1862	32988	2	50	75163.4	127369	147345	39	2005-2006	Male	Non-Hispanic White	Yes	High School or above	Not Poor	Current	heavy	No	No	yes	60.5556	6.05556	0.844437	No	NA
1863	32989	1	56	7035.66	17029.5	19631.3	66	2005-2006	Female	Mexican American	Yes	Below high school	poor	Never	never	Yes	Yes	yes	61.1111	6.11111	-0.143171	No	NA
1864	32990	1	48	5777.99	5101.38	5838.08	2	2005-2006	Female	Non-Hispanic Black	NA	NA	Not Poor	NA	NA	NA	No	NA	NA	NA	2.52986	NA	NA
1865	32991	2	49	65449	77932.6	82313.3	64	2005-2006	Female	Non-Hispanic White	Yes	High School or above	Not Poor	Former	moderate	No	No	yes	48.8889	4.88889	4.06381	No	NA
1866	32992	1	49	6711.48	6664.19	7571.29	17	2005-2006	Male	Non-Hispanic Black	No	NA	poor	NA	NA	No	No	no	NA	NA	0.990183	No	NA
1867	32993	2	47	8500.12	7781.37	8300.25	8	2005-2006	Female	Mexican American	NA	NA	Not Poor	NA	NA	No	No	no	NA	NA	2.8136	NA	no
1868	32994	2	52	9050.74	5841.21	6251.12	9	2005-2006	Male	Other	NA	NA	Not Poor	NA	NA	No	No	no	NA	NA	2.31458	NA	NA
1869	32995	2	52	6810.67	10923.8	12060.2	4	2005-2006	Female	Mexican American	NA	NA	Not Poor	NA	NA	NA	No	NA	NA	NA	2.86758	NA	NA
1870	32996	2	53	70286.5	60661	NA	23	2005-2006	Female	Non-Hispanic White	Yes	High School or above	Not Poor	Never	heavy	No	No	no	NA	NA	1.94252	No	no
1871	32997	1	52	25251	21987.2	23970.8	41	2005-2006	Male	Non-Hispanic Black	Yes	High School or above	Not Poor	Never	moderate	No	No	yes	85.5556	8.55556	-0.575515	No	NA
1872	32998	2	58	3259.68	1303.69	1351.15	15	2005-2006	Female	Mexican American	No	NA	poor	NA	NA	No	No	no	NA	NA	3.14181	NA	no
1873	32999	1	54	8838.03	NA	NA	8	2005-2006	Male	Mexican American	NA	NA	Not Poor	NA	NA	No	No	no	NA	NA	NA	NA	NA
1874	33000	1	52	11387.6	10293.7	11123.5	8	2005-2006	Female	Non-Hispanic Black	NA	NA	poor	NA	NA	No	No	no	NA	NA	2.95227	NA	no
1875	33001	1	45	10347.4	11861.8	13378.5	82	2005-2006	Male	Non-Hispanic White	Yes	High School or above	NA	Never	never	Yes	Yes	yes	NA	NA	3.51563	No	NA
1876	33002	2	50	63428.4	38893.2	40640.4	67	2005-2006	Female	Non-Hispanic White	No	High School or above	Not Poor	Never	former	No	No	no	91.1111	9.11111	-1.09352	No	NA
1877	33003	1	46	48266.4	31258	39791.3	9	2005-2006	Male	Non-Hispanic White	NA	NA	poor	NA	NA	NA	No	no	NA	NA	-0.387952	NA	NA
1878	33004	1	45	0	NA	NA	58	2005-2006	Female	Non-Hispanic White	No	High School or above	Not Poor	Current	NA	Yes	No	NA	NA	NA	NA	No	NA
1879	33005	2	47	112518	86537.4	90424.8	58	2005-2006	Female	Non-Hispanic White	Yes	High School or above	Not Poor	Never	moderate	No	No	no	75	7.5	0.030189	No	no
1880	33006	2	46	24139.3	27672.2	29925.7	80	2005-2006	Male	Non-Hispanic White	Yes	High School or above	Not Poor	Never	mild	No	No	yes	87.7778	8.77778	1.32334	No	NA
1881	33007	2	57	19974.9	48348.4	55735	40	2005-2006	Male	Mexican American	Yes	High School or above	Not Poor	Never	heavy	No	Yes	no	NA	NA	2.18602	No	NA
1882	33008	1	54	6481.94	3293.85	3610.17	16	2005-2006	Female	Mexican American	No	NA	Not Poor	NA	NA	No	No	yes	NA	NA	1.80503	No	no
1883	33009	1	44	5201.51	15792.8	20950.2	2	2005-2006	Female	Non-Hispanic Black	NA	NA	Not Poor	NA	NA	NA	No	NA	NA	NA	2.6217	NA	NA
1884	33010	2	56	0	NA	NA	25	2005-2006	Male	Mexican American	No	Below high school	Not Poor	Current	NA	No	No	NA	NA	NA	NA	No	NA
1885	33011	1	46	78914.8	135633	144749	27	2005-2006	Female	Non-Hispanic White	No	High School or above	poor	Current	heavy	No	No	no	61.1111	6.11111	-0.140749	No	no
1886	33012	1	54	0	NA	NA	57	2005-2006	Male	Non-Hispanic White	Yes	High School or above	Not Poor	Never	NA	No	No	NA	NA	NA	NA	No	NA
1887	33013	2	46	39325.8	141153	165994	12	2005-2006	Female	Non-Hispanic White	NA	NA	Not Poor	NA	NA	No	No	yes	NA	NA	0.121994	No	no
1888	33014	2	48	8956.97	5433.13	5935.39	35	2005-2006	Female	Non-Hispanic White	Yes	High School or above	Not Poor	Never	mild	No	NA	yes	NA	NA	1.89273	No	yes
1889	33015	2	55	11006.1	5537.54	5906.79	9	2005-2006	Male	Mexican American	NA	NA	Not Poor	NA	NA	No	No	no	NA	NA	2.3372	NA	NA
1890	33016	1	47	0	NA	NA	18	2005-2006	Female	Non-Hispanic White	No	NA	Not Poor	NA	NA	No	No	NA	NA	NA	NA	NA	NA
1891	33017	2	46	6313.44	3997.11	4343.45	19	2005-2006	Female	Other	Yes	NA	poor	NA	NA	No	NA	yes	NA	NA	2.81148	No	yes
1892	33018	1	50	5945.43	10908.9	12605.8	2	2005-2006	Male	Mexican American	NA	NA	poor	NA	NA	NA	No	NA	NA	NA	3.1935	NA	NA
1893	33019	1	57	30616	52063.9	NA	0	2005-2006	Female	Non-Hispanic White	NA	NA	Not Poor	NA	NA	NA	NA	NA	NA	NA	NA	NA	NA
1894	33020	1	54	79454.2	44314.9	48411.5	39	2005-2006	Male	Non-Hispanic White	No	High School or above	Not Poor	Current	heavy	Yes	Yes	yes	57.7778	5.77778	2.25683	No	NA
1895	33021	2	50	27841	28994.1	33164.4	2	2005-2006	Male	Non-Hispanic White	NA	NA	poor	NA	NA	NA	No	NA	NA	NA	1.62401	NA	NA
1896	33022	1	57	11403.9	6917.38	7556.84	30	2005-2006	Female	Other	Yes	High School or above	Not Poor	Former	heavy	No	NA	yes	NA	NA	2.23694	No	yes
1897	33023	2	53	27995.9	47923.2	60964.7	29	2005-2006	Male	Mexican American	Yes	High School or above	Not Poor	Former	heavy	No	No	yes	69.4444	6.94444	2.2858	No	NA
1898	33024	2	51	6291.89	30092.5	30092.5	12	2005-2006	Male	Non-Hispanic Black	NA	NA	poor	NA	NA	No	No	no	NA	NA	0.782736	No	NA
1899	33025	2	49	4582.59	7350.12	8114.73	0	2005-2006	Male	Mexican American	NA	NA	Not Poor	NA	NA	NA	NA	NA	NA	NA	3.91514	NA	NA
1900	33026	1	58	82526.2	46028.3	50283.3	36	2005-2006	Male	Non-Hispanic White	Yes	High School or above	Not Poor	Never	moderate	No	No	no	73.8889	7.38889	-1.33002	No	NA
1901	33027	1	52	9835.83	5712.7	6537.68	3	2005-2006	Male	Non-Hispanic Black	NA	NA	Not Poor	NA	NA	NA	No	NA	NA	NA	1.59335	NA	NA
1902	33028	2	55	27825.7	11998.9	14162.1	27	2005-2006	Male	Mexican American	Yes	High School or above	Not Poor	Never	heavy	No	No	yes	62.7778	6.27778	2.61147	No	NA
1903	33029	2	57	23113.7	11911	14058.3	24	2005-2006	Male	Mexican American	No	High School or above	Not Poor	Never	mild	No	No	yes	94.4444	9.44444	2.0227	No	NA
1904	33030	2	45	5239.5	2137.37	2194.41	13	2005-2006	Male	Non-Hispanic Black	NA	NA	Not Poor	NA	NA	No	No	no	NA	NA	1.97194	No	NA
1905	33031	1	57	36559.2	17925.8	19479.1	19	2005-2006	Male	Non-Hispanic White	No	NA	poor	NA	NA	No	No	no	NA	NA	3.55547	No	NA
1906	33032	2	58	36907.2	26502.8	28219.5	1	2005-2006	Female	Non-Hispanic White	NA	NA	Not Poor	NA	NA	NA	No	NA	NA	NA	3.05034	NA	NA
1907	33033	1	55	7865.92	3957.61	NA	10	2005-2006	Male	Mexican American	NA	NA	poor	NA	NA	No	No	yes	NA	NA	2.44892	NA	NA
1908	33034	1	45	34850.3	22064.1	23976	18	2005-2006	Female	Non-Hispanic White	Yes	NA	poor	NA	NA	No	NA	no	NA	NA	2.40506	No	yes
1909	33035	1	51	4565.78	15945.6	21152.8	0	2005-2006	Male	Non-Hispanic Black	NA	NA	Not Poor	NA	NA	NA	NA	NA	NA	NA	3.92316	NA	NA
1910	33036	1	52	7633.81	6126.06	6289.55	12	2005-2006	Male	Non-Hispanic Black	NA	NA	Not Poor	NA	NA	No	No	no	NA	NA	1.37866	NA	NA
1911	33037	2	48	77898.8	133887	154884	35	2005-2006	Male	Non-Hispanic White	No	High School or above	Not Poor	Never	mild	No	No	yes	71.6667	7.16667	1.06054	No	NA
1912	33038	1	55	3143.86	1954.36	2103.21	0	2005-2006	Male	Mexican American	NA	NA	poor	NA	NA	NA	NA	NA	NA	NA	NA	NA	NA
1913	33039	2	57	22108.8	9533.7	11252.4	26	2005-2006	Male	Mexican American	Yes	Below high school	Not Poor	Former	mild	No	No	yes	71.6667	7.16667	1.87295	No	NA
1914	33040	1	44	34185	16213.3	16481.8	13	2005-2006	Male	Non-Hispanic White	NA	NA	Not Poor	NA	NA	No	No	no	NA	NA	3.25519	No	NA
1915	33041	2	45	4546.33	2243.57	3245.65	17	2005-2006	Male	Non-Hispanic Black	No	NA	Not Poor	NA	NA	No	No	no	NA	NA	1.94069	No	NA
1916	33042	2	50	88636.2	53765.1	75232.5	28	2005-2006	Male	Non-Hispanic White	Yes	Below high school	Not Poor	Current	former	No	No	yes	53.3333	5.33333	-0.623297	No	NA
1917	33043	1	53	4907.61	4621.65	5065.47	16	2005-2006	Female	Mexican American	No	NA	poor	NA	NA	No	No	yes	NA	NA	2.06928	No	no
1918	33044	1	44	4646.4	3000.41	3408.82	16	2005-2006	Female	Non-Hispanic Black	No	NA	poor	NA	NA	No	No	no	NA	NA	-0.568727	No	no
1919	33045	2	49	6629.15	10982.6	12157.6	0	2005-2006	Male	Non-Hispanic White	NA	NA	poor	NA	NA	NA	NA	NA	NA	NA	3.68459	NA	NA
1920	33046	2	46	100392	86643.4	94652.9	30	2005-2006	Female	Non-Hispanic White	Yes	High School or above	Not Poor	Never	heavy	No	No	no	85.5556	8.55556	2.16752	No	no
1921	33047	2	53	100138	73212.5	NA	58	2005-2006	Female	Other	Yes	High School or above	Not Poor	Former	mild	Yes	No	yes	NA	NA	-0.0852313	No	no
1922	33048	2	44	49795.7	32248.4	41052.1	10	2005-2006	Male	Non-Hispanic White	NA	NA	Not Poor	NA	NA	No	No	no	NA	NA	1.16123	NA	NA
1923	33049	2	47	56391.6	93926.1	96267	8	2005-2006	Male	Non-Hispanic White	NA	NA	Not Poor	NA	NA	No	No	no	NA	NA	1.13002	NA	NA
1924	33050	2	56	11842.2	NA	NA	62	2005-2006	Female	Non-Hispanic Black	No	High School or above	Not Poor	Never	NA	Yes	No	yes	NA	NA	NA	NA	NA
1925	33051	1	53	7781.04	4926.26	5353.12	19	2005-2006	Female	Other	Yes	NA	Not Poor	NA	NA	No	No	no	NA	NA	0.782622	No	no
1926	33052	2	50	26734.1	44290.9	50661.4	2	2005-2006	Male	Non-Hispanic White	NA	NA	Not Poor	NA	NA	NA	Yes	NA	NA	NA	2.48585	NA	NA
1927	33053	2	47	61178.5	39620.1	42400.4	10	2005-2006	Male	Non-Hispanic White	NA	NA	Not Poor	NA	NA	No	No	no	NA	NA	2.81523	NA	NA
1928	33054	2	49	7801.72	7973.97	8581.29	3	2005-2006	Male	Mexican American	NA	NA	Not Poor	NA	NA	NA	No	NA	NA	NA	2.79442	NA	NA
1929	33055	2	48	77898.8	67230.8	73445.8	39	2005-2006	Male	Non-Hispanic White	Yes	High School or above	Not Poor	Never	mild	No	Yes	yes	66.1111	6.61111	-0.105442	No	NA
1930	33056	2	53	47262.6	77449.7	82977.4	12	2005-2006	Female	Non-Hispanic White	NA	NA	Not Poor	NA	NA	No	No	yes	NA	NA	3.38274	No	no
1931	33057	2	44	5251.03	3324.48	NA	18	2005-2006	Male	Other	No	NA	poor	NA	NA	Yes	No	yes	NA	NA	0.133657	No	NA
1932	33058	1	53	6029.77	3893.73	4423.72	17	2005-2006	Female	Non-Hispanic Black	No	NA	Not Poor	NA	NA	No	No	no	NA	NA	3.71476	No	no
1933	33059	1	55	23113.7	9967.03	11940.3	38	2005-2006	Female	Mexican American	Yes	Below high school	poor	Never	never	No	No	yes	87.7778	8.77778	-0.647219	No	no
1934	33060	1	58	17372.5	24734.2	NA	28	2005-2006	Male	Mexican American	Yes	High School or above	Not Poor	Current	heavy	No	No	no	NA	NA	-2.24089	No	NA
1935	33061	1	52	28302.9	NA	NA	50	2005-2006	Female	Non-Hispanic Black	Yes	High School or above	Not Poor	Never	moderate	No	No	no	NA	NA	NA	No	no
1936	33062	1	49	11868.4	37070.4	42264	7	2005-2006	Male	Non-Hispanic Black	NA	NA	Not Poor	NA	NA	NA	No	no	NA	NA	1.07579	NA	NA
1937	33063	2	55	6056.73	14550.6	17080.1	19	2005-2006	Female	Mexican American	No	NA	Not Poor	NA	NA	No	No	no	NA	NA	1.45239	No	no
1938	33064	1	47	6235.61	4478.41	4768.49	0	2005-2006	Male	Other	NA	NA	poor	NA	NA	NA	NA	NA	NA	NA	3.90949	NA	NA
1939	33065	2	51	7195.73	18260.8	18941.7	13	2005-2006	Female	Non-Hispanic Black	NA	NA	Not Poor	NA	NA	No	No	yes	NA	NA	3.43772	No	no
1940	33066	1	44	5770.1	NA	NA	17	2005-2006	Male	Non-Hispanic Black	No	NA	poor	NA	NA	No	No	no	NA	NA	NA	NA	NA
1941	33067	2	52	22692.1	12363.4	13228.4	38	2005-2006	Female	Non-Hispanic Black	No	High School or above	Not Poor	Never	mild	No	No	yes	77.7778	7.77778	3.99357	No	no
1942	33068	1	46	19174	45586.4	52143.2	0	2005-2006	Male	Non-Hispanic White	NA	NA	Not Poor	NA	NA	NA	NA	NA	NA	NA	2.95177	NA	NA
1943	33069	2	46	12565	19885.2	21326.1	80	2005-2006	Male	Non-Hispanic White	Yes	Below high school	poor	Never	mild	Yes	No	yes	80.5556	8.05556	-2.11955	No	NA
1944	33070	1	56	9883.22	9047.52	9650.83	9	2005-2006	Female	Mexican American	NA	NA	NA	NA	NA	No	No	no	NA	NA	1.8803	NA	no
1945	33071	2	49	37086	44159.7	46641.9	69	2005-2006	Female	Non-Hispanic White	Yes	Below high school	poor	Never	never	Yes	Yes	yes	NA	NA	1.91982	No	NA
1946	33072	1	54	98806.2	59934	83864.6	33	2005-2006	Female	Non-Hispanic White	Yes	High School or above	Not Poor	Never	mild	No	No	yes	70.5556	7.05556	0.23718	No	no
1947	33073	1	44	79008.6	NA	NA	41	2005-2006	Female	Non-Hispanic White	Yes	High School or above	Not Poor	Never	NA	No	No	yes	NA	NA	NA	No	no
1948	33074	2	53	3789.58	6078.18	6710.48	0	2005-2006	Male	Mexican American	NA	NA	poor	NA	NA	NA	NA	NA	NA	NA	2.37159	NA	NA
1949	33075	2	47	61178.5	49956.6	53462.3	7	2005-2006	Male	Non-Hispanic White	NA	NA	Not Poor	NA	NA	NA	No	no	NA	NA	3.42712	NA	NA
1950	33076	1	53	21259	9119.28	9530.81	54	2005-2006	Male	Mexican American	Yes	Below high school	Not Poor	Former	mild	Yes	Yes	yes	53.3333	5.33333	3.12705	No	NA
1951	33077	1	48	39668.5	62778.8	67327.8	72	2005-2006	Male	Non-Hispanic White	Yes	High School or above	Not Poor	Former	mild	No	Yes	yes	62.7778	6.27778	-1.38551	No	NA
1952	33078	2	55	2311.91	4382.79	4838.72	0	2005-2006	Female	Mexican American	NA	NA	poor	NA	NA	NA	NA	NA	NA	NA	3.98481	NA	NA
1953	33079	1	51	5715.3	5675.03	6447.48	19	2005-2006	Male	Non-Hispanic Black	No	NA	Not Poor	NA	NA	No	No	no	NA	NA	1.2923	No	NA
1954	33080	2	48	93752.3	72104.5	80513.6	44	2005-2006	Male	Non-Hispanic White	Yes	High School or above	Not Poor	Never	moderate	Yes	Yes	no	78.8889	7.88889	2.09568	No	NA
1955	33081	2	56	39286.4	95207.1	100908	42	2005-2006	Male	Non-Hispanic White	Yes	Below high school	poor	Never	former	No	No	yes	83.3333	8.33333	-0.336328	No	NA
1956	33082	1	57	8170.86	7538.67	8066.07	21	2005-2006	Female	Non-Hispanic Black	Yes	High School or above	Not Poor	Never	mild	No	NA	no	NA	NA	-2.46005	No	yes
1957	33083	2	53	53317.3	38286.8	47922.4	3	2005-2006	Male	Other	NA	NA	Not Poor	NA	NA	NA	No	NA	NA	NA	2.51544	NA	NA
1958	33084	1	55	8418.39	21462.3	26488.9	7	2005-2006	Female	Mexican American	NA	NA	Not Poor	NA	NA	NA	No	yes	NA	NA	-1.14622	NA	NA
1959	33085	1	48	41395.5	26207.9	28478.9	19	2005-2006	Female	Non-Hispanic White	No	NA	Not Poor	NA	NA	No	No	no	NA	NA	3.22475	No	no
1960	33086	1	55	82914.6	133902	141919	56	2005-2006	Male	Non-Hispanic White	Yes	High School or above	Not Poor	Former	former	No	No	yes	66.1111	6.61111	2.70414	No	NA
1961	33087	2	50	15555.1	11171.7	11895.3	3	2005-2006	Female	Non-Hispanic White	NA	NA	poor	NA	NA	NA	No	NA	NA	NA	3.80895	NA	NA
1962	33088	2	55	124922	91332.6	NA	46	2005-2006	Female	Non-Hispanic White	Yes	High School or above	Not Poor	Never	mild	No	No	yes	NA	NA	0.681532	No	no
1963	33089	1	49	6718.98	3902.41	4465.97	2	2005-2006	Male	Non-Hispanic Black	NA	NA	poor	NA	NA	NA	No	NA	NA	NA	2.60736	NA	NA
1964	33090	1	55	6460.98	2635.65	2705.99	15	2005-2006	Female	Non-Hispanic Black	No	NA	poor	NA	NA	No	No	no	NA	NA	-1.04072	No	no
1965	33091	2	45	3967.57	NA	NA	0	2005-2006	Male	Non-Hispanic Black	NA	NA	Not Poor	NA	NA	NA	NA	NA	NA	NA	NA	NA	NA
1966	33092	1	45	91553.5	240559	256727	32	2005-2006	Female	Non-Hispanic White	Yes	High School or above	Not Poor	Never	heavy	Yes	No	yes	63.3333	6.33333	1.1765	No	no
1967	33093	2	46	44231.2	50704.6	57188	74	2005-2006	Male	Non-Hispanic White	Yes	High School or above	Not Poor	Never	mild	Yes	Yes	yes	66.6667	6.66667	0.954296	No	NA
1968	33094	2	52	5707.44	5667.23	6438.62	18	2005-2006	Male	Non-Hispanic Black	No	NA	Not Poor	NA	NA	No	No	no	NA	NA	-1.08382	No	NA
1969	33095	1	48	23596.2	33159.6	42552.4	31	2005-2006	Male	Non-Hispanic Black	Yes	High School or above	poor	Never	never	No	No	no	71.1111	7.11111	1.77991	No	NA
1970	33096	1	51	9831.34	10779.1	11680.1	81	2005-2006	Male	Non-Hispanic Black	No	High School or above	Not Poor	Never	NA	Yes	No	no	NA	NA	0.899708	No	NA
1971	33097	1	51	26761.3	17331	NA	9	2005-2006	Female	Other	NA	NA	poor	NA	NA	No	No	yes	NA	NA	4.01915	NA	no
1972	33098	2	57	7340.38	12482.7	NA	0	2005-2006	Male	Non-Hispanic White	NA	NA	poor	NA	NA	NA	NA	NA	NA	NA	NA	NA	NA
1973	33099	1	56	112870	187333	198550	51	2005-2006	Female	Non-Hispanic White	No	High School or above	Not Poor	Never	moderate	No	No	yes	84.4444	8.44444	2.53055	No	no
1974	33100	1	54	6702.85	3574.21	4150.08	13	2005-2006	Male	Mexican American	NA	NA	Not Poor	NA	NA	No	No	yes	NA	NA	3.59956	No	NA
1975	33101	2	45	4585.44	3814.49	4145.01	17	2005-2006	Male	Other	No	NA	Not Poor	NA	NA	No	No	no	NA	NA	0.648434	No	NA
1976	33102	2	49	6857.92	4263.18	4754.77	3	2005-2006	Female	Mexican American	NA	NA	poor	NA	NA	NA	No	NA	NA	NA	1.61671	NA	NA
1977	33103	2	48	21078.6	17534.6	19054	18	2005-2006	Female	Non-Hispanic White	No	NA	Not Poor	NA	NA	No	No	no	NA	NA	4.08277	No	no
1978	33104	2	54	5287.97	2845.55	3118.81	18	2005-2006	Male	Mexican American	No	NA	NA	NA	NA	No	No	yes	NA	NA	2.47077	No	NA
1979	33105	2	53	42198.5	26716.3	31130.3	16	2005-2006	Male	Non-Hispanic White	No	NA	Not Poor	NA	NA	No	No	yes	NA	NA	0.191833	No	NA
1980	33106	2	57	4060.42	8284.13	9724.25	19	2005-2006	Female	Mexican American	No	NA	Not Poor	NA	NA	No	No	no	NA	NA	3.1548	No	no
1981	33107	1	49	32474.7	16492.8	17980.8	57	2005-2006	Female	Non-Hispanic Black	Yes	High School or above	Not Poor	Never	never	Yes	No	yes	55	5.5	0.573019	No	no
1982	33108	1	55	33078.9	20340.8	21997.2	81	2005-2006	Female	Non-Hispanic White	Yes	Below high school	NA	Never	never	Yes	No	no	60	6	1.99771	No	NA
1983	33109	1	46	24364.1	12555.4	14818.8	30	2005-2006	Male	Mexican American	Yes	High School or above	Not Poor	Never	heavy	No	No	yes	78.3333	7.83333	-0.546691	No	NA
1984	33110	1	55	6813.94	4400.1	4999.02	18	2005-2006	Male	Non-Hispanic Black	No	NA	Not Poor	NA	NA	No	No	no	NA	NA	-1.38264	No	NA
1985	33111	1	44	31184.5	23997.9	24395.3	13	2005-2006	Male	Non-Hispanic White	NA	NA	Not Poor	NA	NA	No	No	no	NA	NA	0.0536806	No	NA
1986	33112	1	56	0	NA	NA	5	2005-2006	Male	Non-Hispanic Black	NA	NA	Not Poor	NA	NA	NA	No	NA	NA	NA	NA	NA	NA
1987	33113	1	56	9833.07	5113.58	NA	6	2005-2006	Female	Mexican American	NA	NA	poor	NA	NA	NA	No	no	NA	NA	2.35723	NA	NA
1988	33114	2	44	34053.7	24897.3	26015.7	64	2005-2006	Male	Non-Hispanic White	Yes	High School or above	Not Poor	Former	former	Yes	Yes	yes	57.2222	5.72222	-1.20542	No	NA
1989	33115	1	56	4977.58	10155.3	12585.6	16	2005-2006	Male	Mexican American	No	NA	poor	NA	NA	No	No	yes	NA	NA	1.88995	No	NA
1990	33116	2	58	2624.28	1352.35	1596.14	27	2005-2006	Female	Mexican American	Yes	Below high school	Not Poor	Former	never	No	NA	yes	NA	NA	0.0923097	No	yes
1991	33117	2	51	24064.3	20953.9	22844.3	45	2005-2006	Male	Non-Hispanic Black	No	High School or above	Not Poor	Never	NA	Yes	No	no	NA	NA	-0.130097	No	NA
1992	33118	2	49	4625.26	8768.3	9680.44	2	2005-2006	Female	Mexican American	NA	NA	poor	NA	NA	NA	No	NA	NA	NA	1.37662	NA	NA
1993	33119	2	45	6163.81	4799.51	5492.63	4	2005-2006	Female	Non-Hispanic Black	NA	NA	Not Poor	NA	NA	NA	No	NA	NA	NA	-1.73906	NA	NA
1994	33120	2	56	6443.89	5899.01	6292.37	7	2005-2006	Male	Mexican American	NA	NA	Not Poor	NA	NA	NA	No	yes	NA	NA	0.268158	NA	NA
1995	33121	1	50	29474.9	51138.2	59488.2	49	2005-2006	Male	Non-Hispanic Black	No	High School or above	Not Poor	Current	former	No	No	yes	55	5.5	2.22919	No	NA
1996	33122	1	55	5874.92	8195.62	NA	18	2005-2006	Male	Non-Hispanic Black	No	NA	Not Poor	NA	NA	No	No	no	NA	NA	4.11138	No	NA
1997	33123	1	47	98868.6	60624.5	63347.9	52	2005-2006	Female	Non-Hispanic White	Yes	High School or above	Not Poor	Current	former	No	Yes	yes	35.5556	3.55556	0.583955	No	no
1998	33124	1	56	7313.82	19876.3	24632.9	17	2005-2006	Female	Mexican American	No	NA	Not Poor	NA	NA	No	No	yes	NA	NA	3.83456	NA	no
1999	33125	2	58	8418.51	4235.64	4954.18	6	2005-2006	Female	Mexican American	NA	NA	Not Poor	NA	NA	NA	No	no	NA	NA	2.88055	NA	NA
[truncated: 68,191 more rows]
